# Supplementary material for: MSLibrarian: Optimized Predicted Spectral Libraries for Data-Independent Acquisition Proteomics
Source: J Proteome Res. 2022 Jan 19;21(2):535–46. doi: 10.1021/acs.jproteome.1c00796 (PMC8822486; doi:10.1021/acs.jproteome.1c00796)
Supplement: Supplementary file 2 — pr1c00796_si_002.xlsx [file pr1c00796_si_002.xlsx]

## Sheet: TableS1_Legend
Legend for Supplementary Table S1
Isaksson et al. 2021
Column header	Description
dataset	DIA-MS dataset analyzed, mouse-yeast mix dataset generated in this study ("MYmix_Isaksson21") or dataset generated by Bruderer et al. 2017 (Low-ratio subset dataset, "HYECmix_Bruderer17")*
DIAsoftware	Software and version used for peptide-centric, targeted analysis of the DIA dataset
library_name	Spectral library used as prior information in peptide-centric analysis (named as in manuscript text & figures)
library_name_internal	Spectral library used as prior information in peptide-centric analysis (internal name from data analysis run)
Protein	UniProt Protein name
Sample_A_1	Replicate 1 of Sample A, log2-transformed protein-level intensity (Methods)
Sample_A_2	Replicate 2 of Sample A, log2-transformed protein-level intensity (Methods)
Sample_A_3	Replicate 3 of Sample A, log2-transformed protein-level intensity (Methods)
Sample_B_1	Replicate 1 of Sample B, log2-transformed protein-level intensity (Methods)
Sample_B_2	Replicate 2 of Sample B, log2-transformed protein-level intensity (Methods)
Sample_B_3	Replicate 3 of Sample B, log2-transformed protein-level intensity (Methods)
A_mean	mean of log2-transformed protein-level intensity in Sample A
B_mean	mean of log2-transformed protein-level intensity in Sample B
species	species the protein is derived from
ratio	ratio between protein intensity in Sample A and protein intensity in Sample B (mean_A - mean_B)
valid	Boolean (TRUE/FALSE) whether this observed ratio conforms with the known mixing ratio for the respective species within a ± 20 % tolerance. Proteins with TRUE are enumerated in the ratio-validated benchmark, all proteins count towards total identification numbers.
*	Bruderer, R., Bernhardt, O. M., Gandhi, T., Xuan, Y., Sondermann, J., Schmidt, M., Gomez-Varela, D. & Reiter, L. Optimization of Experimental Parameters in Data-Independent Mass Spectrometry Significantly Increases Depth and Reproducibility of Results. Mol. Cell. Proteomics 16, 2296–2309 (2017).
Libraries & description:
Library_name	description
CE-LZ_RT	CE=LC, iRT=DeepLC
CE-LZ_RT_Pr	CE=LC, iRT=DeepLC, FILTER=Protein
CE-LZ_RT_Pr_Tr	CE=LC, iRT=DeepLC, FILTER=Protein, Transition
CE-LZ	CE=LC, iRT=Prosit
CE-39_RT	CE=39, iRT=DeepLC
CE-39_RT_Pr	CE=39, iRT=DeepLC, FILTER=Protein
CE-39_RT_Pr_Tr	CE=39, iRT=DeepLC, FILTER=Protein, Transition
STD(CE-39)	CE=39, iRT=Prosit
CE-30_RT	CE=30, iRT=DeepLC
CE-30_RT_Pr	CE=30, iRT=DeepLC, FILTER=Protein
CE-30_RT_Pr_Tr	CE=30, iRT=DeepLC, FILTER=Protein, Transition
STD(CE-30)	CE=30, iRT=Prosit
Datasets:
HYECmix_Bruderer17*
MYmix_Isaksson21 (This study, PXD028901)

## Sheet: S1_proteinQuant_and_validation
dataset	DIAsoftware	library_name	library_name_internal	Protein	Sample_A_1	Sample_A_2	Sample_A_3	Sample_B_1	Sample_B_2	Sample_B_3	A_mean	B_mean	species	ratio	valid
HYECmix_Bruderer17	DIA-NN_1.8	CE-LZ_RT	ce_length_charge_biognosys_irt_deeplc_0.25	SRP14_HUMAN	18.084788142064042	18.004152532783685	18.051947813303556	18.055077494020907	18.1195749868487	18.01578292208733	18.046962829383762	18.063478467652313	H.Sapiens	-0.01651563826855096	TRUE
HYECmix_Bruderer17	DIA-NN_1.8	CE-LZ_RT	ce_length_charge_biognosys_irt_deeplc_0.25	ZFP91_HUMAN	15.594967224147286	15.419100733654588	15.774863033549577	15.511522338166278	15.52447018316758	15.643460311178762	15.596310330450484	15.55981761083754	H.Sapiens	0.03649271961294431	TRUE
HYECmix_Bruderer17	DIA-NN_1.8	CE-LZ_RT	ce_length_charge_biognosys_irt_deeplc_0.25	IRS2_HUMAN	15.427486016861389	15.434532029979659	15.302978815551059	15.500646924703243	15.348274270938223	15.298342883335772	15.388332287464035	15.38242135965908	H.Sapiens	0.005910927804954724	TRUE
HYECmix_Bruderer17	DIA-NN_1.8	CE-LZ_RT	ce_length_charge_biognosys_irt_deeplc_0.25	RL4_HUMAN	19.349242065362905	19.15139027867191	19.265568403940296	19.25820904515848	19.127950643557288	19.313694513274747	19.25540024932504	19.23328473399684	H.Sapiens	0.02211551532819911	TRUE
HYECmix_Bruderer17	DIA-NN_1.8	CE-LZ_RT	ce_length_charge_biognosys_irt_deeplc_0.25	CLPX_HUMAN	16.22400372973113	16.247022775812134	16.001029182666194	16.292051593257998	16.180236838153682	16.151544625922945	16.15735189606982	16.207944352444876	H.Sapiens	-0.05059245637505683	TRUE
HYECmix_Bruderer17	DIA-NN_1.8	CE-LZ_RT	ce_length_charge_biognosys_irt_deeplc_0.25	CATIN_HUMAN	NA	14.606991729027312	NA	14.594018886852659	14.573422036397625	14.342766132630258	14.606991729027312	14.503402351960181	H.Sapiens	0.10358937706713078	FALSE
HYECmix_Bruderer17	DIA-NN_1.8	CE-LZ_RT	ce_length_charge_biognosys_irt_deeplc_0.25	U119B_HUMAN	15.913769541077698	15.782689338838358	15.764108136360369	15.848696392528272	15.801121573750985	16.00065373120011	15.820189005425474	15.883490565826456	H.Sapiens	-0.06330156040098167	TRUE
HYECmix_Bruderer17	DIA-NN_1.8	CE-LZ_RT	ce_length_charge_biognosys_irt_deeplc_0.25	NSF_CAEEL	15.847077806148485	15.73484508988226	15.761873075264301	15.949512400656609	15.826088881635044	15.818774634419473	15.781265323765016	15.864791972237041	C.Elegans	-0.0835266484720254	TRUE
HYECmix_Bruderer17	DIA-NN_1.8	CE-LZ_RT	ce_length_charge_biognosys_irt_deeplc_0.25	RCC2_HUMAN	17.82237052797962	17.707915472581462	17.63975623770845	17.785656586292035	17.692741010849403	17.780632209218986	17.72334741275651	17.753009935453473	H.Sapiens	-0.029662522696963123	TRUE
HYECmix_Bruderer17	DIA-NN_1.8	CE-LZ_RT	ce_length_charge_biognosys_irt_deeplc_0.25	SUCB1_CAEEL	18.220131072352487	18.066181575766304	18.139553892495975	18.242206411033404	18.152024397299243	18.42271404744632	18.141955513538257	18.272314951926322	C.Elegans	-0.13035943838806574	TRUE
HYECmix_Bruderer17	DIA-NN_1.8	CE-LZ_RT	ce_length_charge_biognosys_irt_deeplc_0.25	EP400_HUMAN	13.849587414351054	13.902001632296882	13.869323767174828	14.176514129477763	14.323045050467464	13.90749939992544	13.873637604607588	14.135686193290223	H.Sapiens	-0.26204858868263514	TRUE
HYECmix_Bruderer17	DIA-NN_1.8	CE-LZ_RT	ce_length_charge_biognosys_irt_deeplc_0.25	MSH6_HUMAN	16.317343105876347	16.202264852019134	16.1631998249624	16.268809162612044	16.164520943118543	16.20750485202817	16.227602594285962	16.213611652586252	H.Sapiens	0.013990941699709936	TRUE
HYECmix_Bruderer17	DIA-NN_1.8	CE-LZ_RT	ce_length_charge_biognosys_irt_deeplc_0.25	SYM_ECOLI	16.906817708626015	16.904548881453856	16.81767577490988	16.49870235116828	16.344574957030577	16.385786118242862	16.876347454996584	16.409687808813906	E.Coli	0.4666596461826771	TRUE
HYECmix_Bruderer17	DIA-NN_1.8	CE-LZ_RT	ce_length_charge_biognosys_irt_deeplc_0.25	TCPZ_YEAST	15.525596222055139	16.03797008804234	15.915704690431566	15.78419827301791	16.071654620989634	16.26709334952339	15.826423666843015	16.040982081176978	S.Cerevisiae	-0.21455841433396294	TRUE
HYECmix_Bruderer17	DIA-NN_1.8	CE-LZ_RT	ce_length_charge_biognosys_irt_deeplc_0.25	PSMD4_HUMAN	17.401324832800523	17.2206882307357	17.182319816670297	17.3323581806747	17.090217204359693	17.154795471217803	17.26811096006884	17.192456952084065	H.Sapiens	0.07565400798477384	TRUE
HYECmix_Bruderer17	DIA-NN_1.8	CE-LZ_RT	ce_length_charge_biognosys_irt_deeplc_0.25	YVRI_CAEEL	17.240889045040674	17.106777686412222	16.934008422748885	17.29723357428753	17.18286049777155	17.159676248766512	17.093891718067262	17.21325677360853	C.Elegans	-0.11936505554126953	TRUE
HYECmix_Bruderer17	DIA-NN_1.8	CE-LZ_RT	ce_length_charge_biognosys_irt_deeplc_0.25	TRUB1_HUMAN	16.580441940141398	16.410455287604297	16.189442300917847	16.533152606380437	16.511939042389045	16.37924059644584	16.393446509554515	16.474777415071774	H.Sapiens	-0.08133090551725886	TRUE
HYECmix_Bruderer17	DIA-NN_1.8	CE-LZ_RT	ce_length_charge_biognosys_irt_deeplc_0.25	RIR2_YEAST	16.726678283873056	17.192129968895973	17.21406684919439	17.090739252067312	17.21873818071768	17.357523168808903	17.044291700654473	17.22233353386463	S.Cerevisiae	-0.17804183321015898	TRUE
HYECmix_Bruderer17	DIA-NN_1.8	CE-LZ_RT	ce_length_charge_biognosys_irt_deeplc_0.25	MSYB_ECOLI	17.11504759521574	17.214626337024477	17.232387865837655	16.975443866251375	16.545821475427942	NA	17.187353932692623	16.76063267083966	E.Coli	0.4267212618529648	TRUE
HYECmix_Bruderer17	DIA-NN_1.8	CE-LZ_RT	ce_length_charge_biognosys_irt_deeplc_0.25	G3P1_CAEEL;G3P2_CAEEL;G3P3_CAEEL;G3P4_CAEEL	19.65674232394111	19.339000274654577	19.438516121819333	19.53891778678899	19.420546561961594	19.666560576682592	19.47808624013834	19.542008308477726	C.Elegans	-0.0639220683393873	TRUE
HYECmix_Bruderer17	DIA-NN_1.8	CE-LZ_RT	ce_length_charge_biognosys_irt_deeplc_0.25	RIR1_ECOLI	16.709409406713522	16.56616701645224	16.559935714678957	16.178282100170353	16.058704784305647	16.206195782354857	16.611837379281575	16.147727555610285	E.Coli	0.46410982367128994	TRUE
HYECmix_Bruderer17	DIA-NN_1.8	CE-LZ_RT	ce_length_charge_biognosys_irt_deeplc_0.25	EDC4_HUMAN	16.069858093945914	16.033340547307144	16.02750471307238	16.037667070682012	16.002630434674476	16.12246502881872	16.043567784775146	16.054254178058404	H.Sapiens	-0.010686393283258155	TRUE
HYECmix_Bruderer17	DIA-NN_1.8	CE-LZ_RT	ce_length_charge_biognosys_irt_deeplc_0.25	DSBA_ECOLI	17.508364903315965	17.476513878964965	17.50544612874761	17.10725624167319	16.97383237273467	17.007373793984993	17.496774970342848	17.029487469464286	E.Coli	0.4672875008785624	TRUE
HYECmix_Bruderer17	DIA-NN_1.8	CE-LZ_RT	ce_length_charge_biognosys_irt_deeplc_0.25	MAGD2_HUMAN	15.76746635766974	15.528050764145462	15.701520385800391	15.737352339142463	15.418588235208922	15.698254110336652	15.665679169205198	15.618064894896012	H.Sapiens	0.0476142743091863	TRUE
HYECmix_Bruderer17	DIA-NN_1.8	CE-LZ_RT	ce_length_charge_biognosys_irt_deeplc_0.25	TOLA_ECOLI	NA	14.297749012802996	12.791851098239837	NA	15.581362701385011	NA	13.544800055521417	15.581362701385011	E.Coli	-2.0365626458635937	FALSE
HYECmix_Bruderer17	DIA-NN_1.8	CE-LZ_RT	ce_length_charge_biognosys_irt_deeplc_0.25	PFD4_HUMAN	17.530576089525457	17.39739078165762	17.55111622095143	17.463333104980293	17.27287383724271	17.54454901091022	17.49302769737817	17.426918651044407	H.Sapiens	0.06610904633376435	TRUE
HYECmix_Bruderer17	DIA-NN_1.8	CE-LZ_RT	ce_length_charge_biognosys_irt_deeplc_0.25	SHE10_YEAST	15.75518469373078	16.084747544891485	15.981367404139654	16.15497912054767	16.176226941056253	16.525875619098745	15.940433214253973	16.285693893567554	S.Cerevisiae	-0.34526067931358106	TRUE
HYECmix_Bruderer17	DIA-NN_1.8	CE-LZ_RT	ce_length_charge_biognosys_irt_deeplc_0.25	TYDP2_HUMAN	15.414099096687277	15.118356024156611	15.1434976384792	15.27276144736283	15.170502236636553	15.473783613033486	15.22531758644103	15.30568243234429	H.Sapiens	-0.08036484590325976	TRUE
HYECmix_Bruderer17	DIA-NN_1.8	CE-LZ_RT	ce_length_charge_biognosys_irt_deeplc_0.25	SHIP2_HUMAN	14.997488571241915	15.067362368520651	15.243044681956729	15.047284463928117	15.35116394688341	15.184535613794601	15.102631873906432	15.194328008202042	H.Sapiens	-0.09169613429560997	TRUE
HYECmix_Bruderer17	DIA-NN_1.8	CE-LZ_RT	ce_length_charge_biognosys_irt_deeplc_0.25	G3P1_ECOLI	20.98028824444386	20.88343470276465	20.773516376997193	20.52694874609167	20.42637723524922	20.430440088485547	20.879079774735235	20.461255356608813	E.Coli	0.4178244181264219	TRUE
HYECmix_Bruderer17	DIA-NN_1.8	CE-LZ_RT	ce_length_charge_biognosys_irt_deeplc_0.25	QUA1_CAEEL	14.02910798917206	14.16342604613542	13.853793869538757	13.892842424008064	13.917663021329151	13.902263823670713	14.015442634948746	13.904256423002643	C.Elegans	0.11118621194610334	TRUE
HYECmix_Bruderer17	DIA-NN_1.8	CE-LZ_RT	ce_length_charge_biognosys_irt_deeplc_0.25	CDC27_HUMAN	15.596145704309379	15.519777057336723	15.343442063732711	15.45672130819799	15.386055072022954	15.301402068608061	15.486454941792937	15.381392816276335	H.Sapiens	0.10506212551660177	TRUE
HYECmix_Bruderer17	DIA-NN_1.8	CE-LZ_RT	ce_length_charge_biognosys_irt_deeplc_0.25	G3P1_YEAST	20.1940432014856	20.61044269197249	20.796236149171303	20.576369145578873	20.774097871165502	20.985268478207534	20.533574014209798	20.7785784983173	S.Cerevisiae	-0.24500448410750408	TRUE
HYECmix_Bruderer17	DIA-NN_1.8	CE-LZ_RT	ce_length_charge_biognosys_irt_deeplc_0.25	SYKC_YEAST	16.780283389531142	17.09302511324231	17.01888888662406	17.115375370561697	17.14110359064376	17.374197161627553	16.96406579646584	17.21022537427767	S.Cerevisiae	-0.24615957781183084	TRUE
HYECmix_Bruderer17	DIA-NN_1.8	CE-LZ_RT	ce_length_charge_biognosys_irt_deeplc_0.25	CAMP1_HUMAN	17.447659373733636	NA	NA	NA	NA	16.400726656612214	17.447659373733636	16.400726656612214	H.Sapiens	1.0469327171214218	FALSE
HYECmix_Bruderer17	DIA-NN_1.8	CE-LZ_RT	ce_length_charge_biognosys_irt_deeplc_0.25	MBOA5_CAEEL	16.109417957704217	15.73034399999975	15.943678391085937	16.10883632492338	15.78649974413644	16.393277096771868	15.927813449596634	16.096204388610563	C.Elegans	-0.16839093901392843	TRUE
HYECmix_Bruderer17	DIA-NN_1.8	CE-LZ_RT	ce_length_charge_biognosys_irt_deeplc_0.25	EXOSX_HUMAN	15.777118043233179	15.655995383525116	15.668607301263775	15.697111672463455	15.549723278101554	15.703374139770172	15.700573576007356	15.650069696778393	H.Sapiens	0.05050387922896249	TRUE
HYECmix_Bruderer17	DIA-NN_1.8	CE-LZ_RT	ce_length_charge_biognosys_irt_deeplc_0.25	RLMH_ECOLI	16.178523050305227	16.043303652991685	16.22088407168607	15.48899548940528	15.518317003852731	15.67734147070889	16.14757025832766	15.5615513213223	E.Coli	0.5860189370053615	TRUE
HYECmix_Bruderer17	DIA-NN_1.8	CE-LZ_RT	ce_length_charge_biognosys_irt_deeplc_0.25	TOP2B_HUMAN	16.098021285177733	15.969301747173468	15.822838477804932	15.974107402746482	15.862173902563256	16.035402693069724	15.963387170052044	15.957227999459821	H.Sapiens	0.006159170592223262	TRUE
HYECmix_Bruderer17	DIA-NN_1.8	CE-LZ_RT	ce_length_charge_biognosys_irt_deeplc_0.25	RPOC_ECOLI	17.499087096144674	17.451457759500308	17.38846408894154	17.0305807215273	16.9021220860608	16.996945344679197	17.446336314862172	16.9765493840891	E.Coli	0.469786930773072	TRUE
HYECmix_Bruderer17	DIA-NN_1.8	CE-LZ_RT	ce_length_charge_biognosys_irt_deeplc_0.25	TFR1_HUMAN	18.04828006314194	17.990902998746005	17.989249974834735	18.00996034326012	17.88245618525667	18.086210123848165	18.00947767890756	17.99287555078832	H.Sapiens	0.01660212811924211	TRUE
HYECmix_Bruderer17	DIA-NN_1.8	CE-LZ_RT	ce_length_charge_biognosys_irt_deeplc_0.25	PDXJ_ECOLI	16.595453137579227	16.581094707466885	16.402285408177782	16.160672450851553	15.895258874439213	15.82896562432393	16.52627775107463	15.961632316538232	E.Coli	0.5646454345363985	TRUE
HYECmix_Bruderer17	DIA-NN_1.8	CE-LZ_RT	ce_length_charge_biognosys_irt_deeplc_0.25	ANC1_CAEEL	17.35278658403669	17.249543496859303	17.214984143741503	17.433974469038823	17.36379184691575	17.395267290344783	17.272438074879165	17.39767786876645	C.Elegans	-0.12523979388728534	TRUE
HYECmix_Bruderer17	DIA-NN_1.8	CE-LZ_RT	ce_length_charge_biognosys_irt_deeplc_0.25	FUMH_HUMAN	18.307864826681108	18.224921025590653	18.21815735148858	18.211175785435056	18.140421871892187	18.151148971403785	18.250314401253448	18.16758220957701	H.Sapiens	0.0827321916764383	TRUE
HYECmix_Bruderer17	DIA-NN_1.8	CE-LZ_RT	ce_length_charge_biognosys_irt_deeplc_0.25	TLN1_HUMAN	16.515587684444895	16.44804805214625	16.41006740262021	16.442594463109916	16.368045430538018	16.388577861969953	16.457901046403787	16.399739251872628	H.Sapiens	0.05816179453115922	TRUE
HYECmix_Bruderer17	DIA-NN_1.8	CE-LZ_RT	ce_length_charge_biognosys_irt_deeplc_0.25	RL10_ECOLI	20.82605095404089	20.81879862236001	20.92909003316551	20.347354362508806	20.299629055656787	20.464271151217158	20.85797986985547	20.37041818979425	E.Coli	0.48756168006121925	TRUE
HYECmix_Bruderer17	DIA-NN_1.8	CE-LZ_RT	ce_length_charge_biognosys_irt_deeplc_0.25	TOM70_HUMAN	16.54494581692579	16.411559236858178	16.33835328905305	16.43534658076951	16.39119821595787	16.372053434259417	16.431619447612338	16.399532743662267	H.Sapiens	0.03208670395007118	TRUE
HYECmix_Bruderer17	DIA-NN_1.8	CE-LZ_RT	ce_length_charge_biognosys_irt_deeplc_0.25	UTP18_CAEEL	15.077884119264672	15.366080974151123	14.52335916528243	15.468969151657758	15.069228654041902	13.772039054271232	14.989108086232742	14.770078953323631	C.Elegans	0.2190291329091103	FALSE
HYECmix_Bruderer17	DIA-NN_1.8	CE-LZ_RT	ce_length_charge_biognosys_irt_deeplc_0.25	CBR4_HUMAN	15.950254227100345	15.926697227902084	15.851870748852333	15.912793321883377	15.720435684834593	15.770076776986711	15.909607401284921	15.801101927901561	H.Sapiens	0.10850547338336014	TRUE
HYECmix_Bruderer17	DIA-NN_1.8	CE-LZ_RT	ce_length_charge_biognosys_irt_deeplc_0.25	CTNA1_HUMAN	16.055287329053257	15.93946333489855	16.131524473043093	16.00502570085055	15.934551125695732	15.951503988074304	16.042091712331633	15.963693604873528	H.Sapiens	0.0783981074581046	TRUE
HYECmix_Bruderer17	DIA-NN_1.8	CE-LZ_RT	ce_length_charge_biognosys_irt_deeplc_0.25	EFHD2_HUMAN	17.577799465540952	17.40118512153034	17.185861389825376	17.55176581515572	17.268335588815646	17.432787380044967	17.38828199229889	17.41762959467211	H.Sapiens	-0.029347602373221093	TRUE
HYECmix_Bruderer17	DIA-NN_1.8	CE-LZ_RT	ce_length_charge_biognosys_irt_deeplc_0.25	METB_ECOLI	16.535685465106084	16.270696557573366	16.53346523542335	15.92613281658853	16.247483241290436	16.369158069161273	16.446615752700932	16.18092470901341	E.Coli	0.2656910436875215	TRUE
HYECmix_Bruderer17	DIA-NN_1.8	CE-LZ_RT	ce_length_charge_biognosys_irt_deeplc_0.25	RUFY1_HUMAN	15.393887240329537	15.372344823169891	15.441310688607858	15.329806063897708	15.30496157636406	15.051946544562638	15.40251425070243	15.228904728274802	H.Sapiens	0.17360952242762728	TRUE
HYECmix_Bruderer17	DIA-NN_1.8	CE-LZ_RT	ce_length_charge_biognosys_irt_deeplc_0.25	ARI1A_HUMAN	14.794235403786912	14.855377138765688	14.835889948898053	14.865474151725001	14.858009955788233	14.623674411528683	14.82850083048355	14.782386173013972	H.Sapiens	0.046114657469578546	TRUE
HYECmix_Bruderer17	DIA-NN_1.8	CE-LZ_RT	ce_length_charge_biognosys_irt_deeplc_0.25	NDUA8_HUMAN	15.528271872166805	15.16445610669177	15.147167257143348	15.329059229032444	15.139138416982304	15.307519407460424	15.279965078667308	15.25857235115839	H.Sapiens	0.02139272750891763	TRUE
HYECmix_Bruderer17	DIA-NN_1.8	CE-LZ_RT	ce_length_charge_biognosys_irt_deeplc_0.25	FABP7_CAEEL	17.299017400373604	17.140021533960457	16.92883871620572	17.45435905656943	17.219132756212073	17.2967908926585	17.122625883513262	17.32342756848	C.Elegans	-0.20080168496673778	TRUE
HYECmix_Bruderer17	DIA-NN_1.8	CE-LZ_RT	ce_length_charge_biognosys_irt_deeplc_0.25	GYS2_YEAST	15.868389113400973	16.33122028853123	16.327579971907372	16.275103717108557	16.492222358394134	16.519409745268025	16.17572979127986	16.428911940256906	S.Cerevisiae	-0.2531821489770465	TRUE
HYECmix_Bruderer17	DIA-NN_1.8	CE-LZ_RT	ce_length_charge_biognosys_irt_deeplc_0.25	GYS1_YEAST	14.693423014320349	15.576675680586034	15.34264248329634	15.259086352771318	15.371752606295395	15.987452516733955	15.204247059400908	15.539430491933556	S.Cerevisiae	-0.3351834325326486	TRUE
HYECmix_Bruderer17	DIA-NN_1.8	CE-LZ_RT	ce_length_charge_biognosys_irt_deeplc_0.25	PTA_ECOLI	18.025427908257146	18.02174015579528	18.087994246874246	17.565084923201074	17.49836531964624	17.639845723854968	18.045054103642222	17.567765322234095	E.Coli	0.47728878140812725	TRUE
HYECmix_Bruderer17	DIA-NN_1.8	CE-LZ_RT	ce_length_charge_biognosys_irt_deeplc_0.25	YQN5_CAEEL	15.23589611045394	NA	NA	15.280793693518092	15.100302381913934	15.007927973741415	15.23589611045394	15.129674683057814	C.Elegans	0.10622142739612528	FALSE
HYECmix_Bruderer17	DIA-NN_1.8	CE-LZ_RT	ce_length_charge_biognosys_irt_deeplc_0.25	HS71A_HUMAN;HS71B_HUMAN	20.352683466857776	20.234475574428117	20.21509279810429	20.335726839814587	20.130854121975773	20.327037818875116	20.267417279796728	20.26453959355516	H.Sapiens	0.002877686241568256	TRUE
HYECmix_Bruderer17	DIA-NN_1.8	CE-LZ_RT	ce_length_charge_biognosys_irt_deeplc_0.25	SFXN2_HUMAN	14.859544772908833	14.95207458125059	14.697754137340036	14.510935034160546	14.788012954492395	14.935112896488976	14.83645783049982	14.744686961713972	H.Sapiens	0.09177086878584717	TRUE
HYECmix_Bruderer17	DIA-NN_1.8	CE-LZ_RT	ce_length_charge_biognosys_irt_deeplc_0.25	POSTN_HUMAN	16.828638032964037	16.724080992695214	16.80398716424139	16.68754709907929	16.608819217202296	16.793275613416274	16.78556872996688	16.696547309899287	H.Sapiens	0.08902142006759206	TRUE
HYECmix_Bruderer17	DIA-NN_1.8	CE-LZ_RT	ce_length_charge_biognosys_irt_deeplc_0.25	ADHE_ECOLI	18.389122562730947	18.343058689497955	18.35835676500056	17.927602537080887	17.78532084878156	17.87907261730071	18.363512672409822	17.863998667721052	E.Coli	0.49951400468876983	TRUE
HYECmix_Bruderer17	DIA-NN_1.8	CE-LZ_RT	ce_length_charge_biognosys_irt_deeplc_0.25	G45IP_HUMAN	15.814481756865872	15.572791893674866	15.837481737463552	15.77168099120083	15.782972612469457	15.65373963043937	15.741585129334764	15.736131078036552	H.Sapiens	0.0054540512982121925	TRUE
HYECmix_Bruderer17	DIA-NN_1.8	CE-LZ_RT	ce_length_charge_biognosys_irt_deeplc_0.25	RSMI_ECOLI	16.122047859136956	16.207737614909068	16.042212675768646	15.738285593501896	15.600915577843033	15.670586925578764	16.123999383271556	15.66992936564123	E.Coli	0.4540700176303254	TRUE
HYECmix_Bruderer17	DIA-NN_1.8	CE-LZ_RT	ce_length_charge_biognosys_irt_deeplc_0.25	FUMC_ECOLI	16.75176896906241	16.667745026833426	16.579610952178918	16.248733047412294	16.131666506472932	16.21148685484842	16.666374982691586	16.19729546957788	E.Coli	0.4690795131137051	TRUE
HYECmix_Bruderer17	DIA-NN_1.8	CE-LZ_RT	ce_length_charge_biognosys_irt_deeplc_0.25	P20D2_HUMAN	15.806734400753127	15.745245596637037	15.684890605205979	15.841211803819334	15.681583835952873	15.758048127743642	15.745623534198714	15.760281255838617	H.Sapiens	-0.014657721639903087	TRUE
HYECmix_Bruderer17	DIA-NN_1.8	CE-LZ_RT	ce_length_charge_biognosys_irt_deeplc_0.25	TPC11_HUMAN	14.268929641522062	14.288389685947937	14.336472337739375	14.49997299418911	14.786070793035675	14.436152378104019	14.297930555069792	14.574065388442934	H.Sapiens	-0.27613483337314193	TRUE
HYECmix_Bruderer17	DIA-NN_1.8	CE-LZ_RT	ce_length_charge_biognosys_irt_deeplc_0.25	STIP1_HUMAN	18.079042180431145	17.84792443020806	17.693343277620247	18.018793965922136	17.773418028886592	17.525008763231536	17.873436629419817	17.772406919346754	H.Sapiens	0.10102971007306394	TRUE
HYECmix_Bruderer17	DIA-NN_1.8	CE-LZ_RT	ce_length_charge_biognosys_irt_deeplc_0.25	NNTM_HUMAN	17.036177121183826	16.818100250361194	16.894277753330496	16.91215811192919	16.71384460314911	16.89077538337089	16.916185041625173	16.838926032816396	H.Sapiens	0.07725900880877745	TRUE
HYECmix_Bruderer17	DIA-NN_1.8	CE-LZ_RT	ce_length_charge_biognosys_irt_deeplc_0.25	YKB4_CAEEL	NA	15.725191106325585	14.818838951770298	15.947057668346716	15.22383140349265	NA	15.272015029047942	15.585444535919683	C.Elegans	-0.3134295068717403	TRUE
HYECmix_Bruderer17	DIA-NN_1.8	CE-LZ_RT	ce_length_charge_biognosys_irt_deeplc_0.25	FA89A_HUMAN	NA	13.433580626101291	NA	13.420337981648082	NA	NA	13.433580626101291	13.420337981648082	H.Sapiens	0.013242644453208996	FALSE
HYECmix_Bruderer17	DIA-NN_1.8	CE-LZ_RT	ce_length_charge_biognosys_irt_deeplc_0.25	FES1_YEAST	15.012083418284389	15.310902891417706	15.305769923617454	15.24131270379914	15.288709078449342	15.500800999026861	15.209585411106517	15.343607593758447	S.Cerevisiae	-0.13402218265193078	TRUE
HYECmix_Bruderer17	DIA-NN_1.8	CE-LZ_RT	ce_length_charge_biognosys_irt_deeplc_0.25	GBF1_CAEEL	14.990889586655403	15.013590988092352	14.932105938607554	15.082897256632458	15.078628456893428	15.149559048154149	14.978862171118436	15.103694920560011	C.Elegans	-0.12483274944157507	TRUE
HYECmix_Bruderer17	DIA-NN_1.8	CE-LZ_RT	ce_length_charge_biognosys_irt_deeplc_0.25	CTND1_HUMAN	16.16349078711749	16.07188126508842	16.1550742003743	16.11094795000138	16.077287239205795	16.137720112915414	16.13014875086007	16.108651767374194	H.Sapiens	0.02149698348587492	TRUE
HYECmix_Bruderer17	DIA-NN_1.8	CE-LZ_RT	ce_length_charge_biognosys_irt_deeplc_0.25	FUMH_CAEEL	17.37833437542624	17.43822242160099	17.574976940216004	17.443572130379863	17.579522318210675	17.64852551314342	17.463844579081076	17.55720665391132	C.Elegans	-0.09336207483024239	TRUE
HYECmix_Bruderer17	DIA-NN_1.8	CE-LZ_RT	ce_length_charge_biognosys_irt_deeplc_0.25	HOT_CAEEL	18.218832238084698	18.269462137036136	18.37848770911687	18.29949920134072	18.411835548312528	18.50001829284393	18.28892736141257	18.40378434749906	C.Elegans	-0.11485698608649031	TRUE
HYECmix_Bruderer17	DIA-NN_1.8	CE-LZ_RT	ce_length_charge_biognosys_irt_deeplc_0.25	RBM39_HUMAN	17.140418528422888	16.97554321580965	17.24469165522157	17.07438851425621	16.965851520749705	17.153867834815507	17.120217799818036	17.064702623273806	H.Sapiens	0.05551517654422966	TRUE
HYECmix_Bruderer17	DIA-NN_1.8	CE-LZ_RT	ce_length_charge_biognosys_irt_deeplc_0.25	MIC19_HUMAN	16.846357545076277	16.685708633583005	16.565209776051258	16.794693651791107	16.578978561238586	16.368410462826116	16.699091984903514	16.58069422528527	H.Sapiens	0.11839775961824373	TRUE
HYECmix_Bruderer17	DIA-NN_1.8	CE-LZ_RT	ce_length_charge_biognosys_irt_deeplc_0.25	FABP6_CAEEL	19.741640016727725	19.597115827158134	19.500425665107485	19.776322176145428	19.695029206824035	19.98448220448051	19.613060502997783	19.818611195816658	C.Elegans	-0.20555069281887484	TRUE
HYECmix_Bruderer17	DIA-NN_1.8	CE-LZ_RT	ce_length_charge_biognosys_irt_deeplc_0.25	XPP_CAEEL	16.415877653971112	16.393792443904097	16.464450254721513	16.43337890476833	16.486104124016094	16.70770071414075	16.424706784198907	16.542394580975056	C.Elegans	-0.11768779677614916	TRUE
HYECmix_Bruderer17	DIA-NN_1.8	CE-LZ_RT	ce_length_charge_biognosys_irt_deeplc_0.25	ILVB_ECOLI	15.300587201870629	15.470016574497466	15.652076378774865	NA	15.337166985863607	NA	15.474226718380987	15.337166985863607	E.Coli	0.13705973251737902	FALSE
HYECmix_Bruderer17	DIA-NN_1.8	CE-LZ_RT	ce_length_charge_biognosys_irt_deeplc_0.25	ICAL_HUMAN	16.206063484509333	16.29446751806447	16.26089071395777	16.206147737736064	16.152076481143087	16.325379762156913	16.25380723884386	16.22786799367869	H.Sapiens	0.02593924516516921	TRUE
HYECmix_Bruderer17	DIA-NN_1.8	CE-LZ_RT	ce_length_charge_biognosys_irt_deeplc_0.25	IWS1_YEAST	14.884916203739005	15.412249376186093	15.289595118461968	15.367809348393621	15.451200018750498	15.052390345606014	15.195586899462356	15.290466570916712	S.Cerevisiae	-0.09487967145435583	TRUE
HYECmix_Bruderer17	DIA-NN_1.8	CE-LZ_RT	ce_length_charge_biognosys_irt_deeplc_0.25	HVCN1_HUMAN	13.992795843759449	13.999425220960301	13.832983895120195	14.074991676197467	14.474118113444137	13.249890867888887	13.941734986613316	13.93300021917683	H.Sapiens	0.00873476743648638	TRUE
HYECmix_Bruderer17	DIA-NN_1.8	CE-LZ_RT	ce_length_charge_biognosys_irt_deeplc_0.25	RFA1_CAEEL	16.401298340261256	16.25360859659529	16.215182779296903	16.45653163365866	16.383706838499755	16.441360596725282	16.290029905384483	16.427199689627898	C.Elegans	-0.1371697842434152	TRUE
HYECmix_Bruderer17	DIA-NN_1.8	CE-LZ_RT	ce_length_charge_biognosys_irt_deeplc_0.25	GSF2_YEAST	15.296350123473212	15.398630585841277	15.432257829609762	15.495803592528794	15.569834997343325	15.519052462114345	15.375746179641418	15.528230350662154	S.Cerevisiae	-0.15248417102073653	TRUE
HYECmix_Bruderer17	DIA-NN_1.8	CE-LZ_RT	ce_length_charge_biognosys_irt_deeplc_0.25	RIR2_HUMAN	16.677929326224973	16.540787087363388	16.310682885018746	16.58577016224065	16.42692420506953	16.496044322119012	16.50979976620237	16.502912896476396	H.Sapiens	0.00688686972597452	TRUE
HYECmix_Bruderer17	DIA-NN_1.8	CE-LZ_RT	ce_length_charge_biognosys_irt_deeplc_0.25	ATPO_YEAST	16.954657674693422	17.227067012147586	17.116416810425658	17.251312477231803	17.31191426209395	17.471047029773022	17.099380499088888	17.344757923032926	S.Cerevisiae	-0.2453774239440385	TRUE
HYECmix_Bruderer17	DIA-NN_1.8	CE-LZ_RT	ce_length_charge_biognosys_irt_deeplc_0.25	DREB_HUMAN	16.536546787416928	16.471935299332443	16.417394938338738	16.526065843413964	16.405029368789467	16.344332392834126	16.475292341696036	16.42514253501252	H.Sapiens	0.05014980668351754	TRUE
HYECmix_Bruderer17	DIA-NN_1.8	CE-LZ_RT	ce_length_charge_biognosys_irt_deeplc_0.25	PXDN1_CAEEL	15.638518638541296	15.625997878261634	15.475983385351457	15.600605144997392	15.396042505461187	15.713735551880825	15.580166634051462	15.570127734113134	C.Elegans	0.010038899938328072	TRUE
HYECmix_Bruderer17	DIA-NN_1.8	CE-LZ_RT	ce_length_charge_biognosys_irt_deeplc_0.25	WIPF2_HUMAN	14.494085245980536	14.038821758152956	14.752844081582717	13.961207911569268	14.414403873326073	14.623471463675894	14.428583695238736	14.333027749523746	H.Sapiens	0.09555594571498993	TRUE
HYECmix_Bruderer17	DIA-NN_1.8	CE-LZ_RT	ce_length_charge_biognosys_irt_deeplc_0.25	CDC48_YEAST	16.954000911686965	17.45505575658522	17.593717395403438	17.382350788911012	17.588403579066252	17.72911868890551	17.334258021225207	17.56662435229426	S.Cerevisiae	-0.23236633106905202	TRUE
HYECmix_Bruderer17	DIA-NN_1.8	CE-LZ_RT	ce_length_charge_biognosys_irt_deeplc_0.25	DAK2_YEAST	14.440478764610974	14.825301571123978	14.56750373517237	14.806714562182144	14.757621900378114	14.916448970891988	14.61109469030244	14.826928477817415	S.Cerevisiae	-0.21583378751497406	TRUE
HYECmix_Bruderer17	DIA-NN_1.8	CE-LZ_RT	ce_length_charge_biognosys_irt_deeplc_0.25	COPB_HUMAN	16.601898733608895	16.38287671333697	16.45980064255671	16.47452837173859	16.324578625532915	16.522690194590258	16.481525363167524	16.440599063953922	H.Sapiens	0.040926299213602135	TRUE
HYECmix_Bruderer17	DIA-NN_1.8	CE-LZ_RT	ce_length_charge_biognosys_irt_deeplc_0.25	SPT5_YEAST	14.914262585593143	15.357002082232976	15.449338423422567	15.208650178408691	15.476834582388811	15.613642179559223	15.240201030416229	15.433042313452242	S.Cerevisiae	-0.19284128303601378	TRUE
HYECmix_Bruderer17	DIA-NN_1.8	CE-LZ_RT	ce_length_charge_biognosys_irt_deeplc_0.25	SEP11_HUMAN	15.974717583000215	16.038235935544474	15.804207113136572	16.039502590171832	15.96071002088545	15.986915448249484	15.939053543893754	15.995709353102255	H.Sapiens	-0.05665580920850033	TRUE
HYECmix_Bruderer17	DIA-NN_1.8	CE-LZ_RT	ce_length_charge_biognosys_irt_deeplc_0.25	YFGM_ECOLI	16.617693231660937	16.65905875624491	16.58208831612952	16.236600132948993	16.3133899623398	16.178005692171745	16.619613434678456	16.242665262486845	E.Coli	0.3769481721916108	TRUE
HYECmix_Bruderer17	DIA-NN_1.8	CE-LZ_RT	ce_length_charge_biognosys_irt_deeplc_0.25	AROF_ECOLI	14.859003499428871	15.310692947581218	15.974868685220907	14.660123900799142	14.874729038948958	14.707914215967836	15.381521710743666	14.747589051905312	E.Coli	0.6339326588383543	TRUE
HYECmix_Bruderer17	DIA-NN_1.8	CE-LZ_RT	ce_length_charge_biognosys_irt_deeplc_0.25	MYO3_CAEEL	18.05455582768187	17.931160741547426	17.8116279892707	18.144094007537948	18.04777169438107	17.94824189039276	17.932448186166667	18.04670253077059	C.Elegans	-0.1142543446039248	TRUE
HYECmix_Bruderer17	DIA-NN_1.8	CE-LZ_RT	ce_length_charge_biognosys_irt_deeplc_0.25	TTC4_HUMAN	16.009460171911634	15.686764794855161	15.725173994031604	15.811533055639448	15.719297097509353	15.789102867482422	15.8071329869328	15.773311006877075	H.Sapiens	0.03382198005572512	TRUE
HYECmix_Bruderer17	DIA-NN_1.8	CE-LZ_RT	ce_length_charge_biognosys_irt_deeplc_0.25	PNCB_HUMAN	16.628024635343362	16.383737116516546	16.311815997667168	16.46069506740623	16.393100050846392	16.48994362400942	16.44119258317569	16.447912914087347	H.Sapiens	-0.006720330911655026	TRUE
HYECmix_Bruderer17	DIA-NN_1.8	CE-LZ_RT	ce_length_charge_biognosys_irt_deeplc_0.25	SYV_CAEEL	17.29593995101934	17.219310506221838	17.209913732545388	17.389448300212365	17.347851053312898	17.341166395367427	17.241721396595523	17.35948858296423	C.Elegans	-0.11776718636870598	TRUE
HYECmix_Bruderer17	DIA-NN_1.8	CE-LZ_RT	ce_length_charge_biognosys_irt_deeplc_0.25	OTUL_HUMAN	16.072503263255086	15.760653016368542	15.123593985558607	15.860104769096568	15.44421135641228	15.315786461356526	15.652250088394078	15.540034195621791	H.Sapiens	0.11221589277228716	TRUE
HYECmix_Bruderer17	DIA-NN_1.8	CE-LZ_RT	ce_length_charge_biognosys_irt_deeplc_0.25	HDHA_ECOLI	16.0424852728671	16.382970583922486	15.787573157452023	15.696399867459517	15.494761087646443	15.722726123004843	16.07100967141387	15.637962359370269	E.Coli	0.43304731204360003	TRUE
HYECmix_Bruderer17	DIA-NN_1.8	CE-LZ_RT	ce_length_charge_biognosys_irt_deeplc_0.25	I2BP2_HUMAN	15.572178419419815	15.50589184366906	15.689496666390061	15.89946260463381	15.624000009640126	15.34807125757133	15.589188976492979	15.623844623948422	H.Sapiens	-0.03465564745544292	TRUE
HYECmix_Bruderer17	DIA-NN_1.8	CE-LZ_RT	ce_length_charge_biognosys_irt_deeplc_0.25	GPTC8_HUMAN	13.966286122677012	14.322071943261845	14.288923196757613	14.283333224951908	14.252888670313695	14.012060784312066	14.19242708756549	14.182760893192556	H.Sapiens	0.009666194372933035	TRUE
HYECmix_Bruderer17	DIA-NN_1.8	CE-LZ_RT	ce_length_charge_biognosys_irt_deeplc_0.25	ODPA_HUMAN	17.916788253741483	17.790492323265376	17.714738764923254	17.863809508161566	17.74404202715118	17.83061480709091	17.80733978064337	17.81282211413455	H.Sapiens	-0.0054823334911802135	TRUE
HYECmix_Bruderer17	DIA-NN_1.8	CE-LZ_RT	ce_length_charge_biognosys_irt_deeplc_0.25	TEX30_HUMAN	NA	15.264328798211537	15.760336379289988	15.417322542521966	NA	NA	15.512332588750763	15.417322542521966	H.Sapiens	0.09501004622879705	FALSE
HYECmix_Bruderer17	DIA-NN_1.8	CE-LZ_RT	ce_length_charge_biognosys_irt_deeplc_0.25	LARP1_CAEEL	16.60752575628061	16.510845440753435	16.55636065387446	16.663913719625874	16.623082790804794	16.709211014855967	16.558243950302835	16.66540250842888	C.Elegans	-0.10715855812604502	TRUE
HYECmix_Bruderer17	DIA-NN_1.8	CE-LZ_RT	ce_length_charge_biognosys_irt_deeplc_0.25	EF3A_YEAST	17.200534633899085	17.603844298597373	17.58908406778192	17.59354860260827	17.654984298410994	17.726744822033588	17.46448766675946	17.658425907684283	S.Cerevisiae	-0.19393824092482248	TRUE
HYECmix_Bruderer17	DIA-NN_1.8	CE-LZ_RT	ce_length_charge_biognosys_irt_deeplc_0.25	NP1L4_HUMAN	16.939690286198022	16.865230940852747	16.868577319771667	16.940495697011738	16.874415362128474	16.823079689750525	16.891166182274144	16.879330249630247	H.Sapiens	0.011835932643897706	TRUE
HYECmix_Bruderer17	DIA-NN_1.8	CE-LZ_RT	ce_length_charge_biognosys_irt_deeplc_0.25	EFGM_HUMAN	16.592460984965587	16.41969066452119	16.369854968635316	16.518103329570764	16.343777042647012	16.43593141851955	16.460668872707366	16.432603930245776	H.Sapiens	0.028064942461590192	TRUE
HYECmix_Bruderer17	DIA-NN_1.8	CE-LZ_RT	ce_length_charge_biognosys_irt_deeplc_0.25	H15_CAEEL	16.70707811639524	16.762113965423485	16.691249594078844	16.8969869705361	16.552540653246652	16.920111365348358	16.72014722529919	16.789879663043703	C.Elegans	-0.06973243774451277	TRUE
HYECmix_Bruderer17	DIA-NN_1.8	CE-LZ_RT	ce_length_charge_biognosys_irt_deeplc_0.25	RHLE_ECOLI	14.995729056874342	15.085522605173352	15.162351378223764	14.653306452567035	14.36767946097415	14.891831669310623	15.08120101342382	14.637605860950602	E.Coli	0.44359515247321823	TRUE
HYECmix_Bruderer17	DIA-NN_1.8	CE-LZ_RT	ce_length_charge_biognosys_irt_deeplc_0.25	S39AB_HUMAN	16.067175970455978	16.115352356246916	15.959528935893054	15.628843677353695	15.82839013855997	15.622465390156563	16.047352420865316	15.693233068690075	H.Sapiens	0.3541193521752408	FALSE
HYECmix_Bruderer17	DIA-NN_1.8	CE-LZ_RT	ce_length_charge_biognosys_irt_deeplc_0.25	MED17_HUMAN	15.713502884981706	15.144273620031953	NA	15.5926166942774	15.223609156039231	16.483771130470608	15.42888825250683	15.766665660262413	H.Sapiens	-0.33777740775558307	FALSE
HYECmix_Bruderer17	DIA-NN_1.8	CE-LZ_RT	ce_length_charge_biognosys_irt_deeplc_0.25	LMNB2_HUMAN	17.27512547152854	17.164896059797705	17.144537960175825	17.217579830924933	17.079775371050676	16.9884377414049	17.194853163834022	17.09526431446017	H.Sapiens	0.09958884937385193	TRUE
HYECmix_Bruderer17	DIA-NN_1.8	CE-LZ_RT	ce_length_charge_biognosys_irt_deeplc_0.25	MRP_HUMAN	18.352720053584857	18.46111428770783	18.001091361372723	18.42638367982878	18.29509980448382	17.732921432815996	18.27164190088847	18.151468305709532	H.Sapiens	0.12017359517893667	TRUE
HYECmix_Bruderer17	DIA-NN_1.8	CE-LZ_RT	ce_length_charge_biognosys_irt_deeplc_0.25	SYP_ECOLI	17.857138336277462	17.771510968216855	17.77037726019737	17.367577175578628	17.256155730705608	17.40049340725275	17.799675521563895	17.341408771178994	E.Coli	0.45826675038490094	TRUE
HYECmix_Bruderer17	DIA-NN_1.8	CE-LZ_RT	ce_length_charge_biognosys_irt_deeplc_0.25	COABC_ECOLI	16.03317665571458	16.060307395087328	15.950573548700898	15.507502968416981	15.382781855378987	15.672546308124538	16.014685866500937	15.520943710640168	E.Coli	0.49374215586076886	TRUE
HYECmix_Bruderer17	DIA-NN_1.8	CE-LZ_RT	ce_length_charge_biognosys_irt_deeplc_0.25	SND1_HUMAN	17.243830741416694	17.096936330683608	17.101617741138174	17.177866800111214	16.98917793972192	17.016279759536005	17.147461604412825	17.06110816645638	H.Sapiens	0.08635343795644701	TRUE
HYECmix_Bruderer17	DIA-NN_1.8	CE-LZ_RT	ce_length_charge_biognosys_irt_deeplc_0.25	PDIA4_CAEEL	16.91437189936162	16.765979731106317	16.62227098869064	16.98113438730947	16.83213240760087	16.849987744557176	16.76754087305286	16.887751513155838	C.Elegans	-0.12021064010297877	TRUE
HYECmix_Bruderer17	DIA-NN_1.8	CE-LZ_RT	ce_length_charge_biognosys_irt_deeplc_0.25	RRS1_CAEEL	16.740232513043303	16.709585753978672	16.733900512514687	16.797893417921813	16.664872517824325	17.062470326324988	16.727906259845554	16.841745420690376	C.Elegans	-0.11383916084482237	TRUE
HYECmix_Bruderer17	DIA-NN_1.8	CE-LZ_RT	ce_length_charge_biognosys_irt_deeplc_0.25	GPMA_ECOLI	19.48025466787791	19.434757566470903	19.5342208987615	19.04829938199794	18.879422439295155	19.193214744607364	19.48307771103677	19.040312188633486	E.Coli	0.4427655224032847	TRUE
HYECmix_Bruderer17	DIA-NN_1.8	CE-LZ_RT	ce_length_charge_biognosys_irt_deeplc_0.25	FTSY_ECOLI	16.762036660742293	16.730681851436746	16.725609010464886	16.286594240770928	16.135811178856052	16.406422577396306	16.739442507547974	16.276275999007762	E.Coli	0.4631665085402119	TRUE
HYECmix_Bruderer17	DIA-NN_1.8	CE-LZ_RT	ce_length_charge_biognosys_irt_deeplc_0.25	VINC_HUMAN	17.38816470262698	17.313949828545095	17.254866928244805	17.34559887977116	17.263638666972792	17.277478996018385	17.318993819805627	17.29557218092078	H.Sapiens	0.02342163888484805	TRUE
HYECmix_Bruderer17	DIA-NN_1.8	CE-LZ_RT	ce_length_charge_biognosys_irt_deeplc_0.25	NDUV2_HUMAN	17.10935486030018	16.88762100403068	16.78753004446338	16.93660321628572	16.754837526211837	16.871048028639652	16.928168636264747	16.854162923712405	H.Sapiens	0.07400571255234212	TRUE
HYECmix_Bruderer17	DIA-NN_1.8	CE-LZ_RT	ce_length_charge_biognosys_irt_deeplc_0.25	IDH3B_HUMAN	16.526037909207147	16.436061582730225	16.32421902474592	16.451778079563507	16.34605634225909	16.356767116519862	16.42877283889443	16.384867179447486	H.Sapiens	0.04390565944694558	TRUE
HYECmix_Bruderer17	DIA-NN_1.8	CE-LZ_RT	ce_length_charge_biognosys_irt_deeplc_0.25	ANAG_HUMAN	15.002398900211046	14.975984734448199	14.946361322968508	15.024371511781968	14.893689491241878	15.110567885850745	14.974914985875918	15.009542962958196	H.Sapiens	-0.034627977082278605	TRUE
HYECmix_Bruderer17	DIA-NN_1.8	CE-LZ_RT	ce_length_charge_biognosys_irt_deeplc_0.25	COPG_CAEEL	16.97905334530634	16.867927986227183	16.788872969316845	17.033090576726984	17.013610457922912	17.117508870063347	16.878618100283457	17.054736634904415	C.Elegans	-0.17611853462095794	TRUE
HYECmix_Bruderer17	DIA-NN_1.8	CE-LZ_RT	ce_length_charge_biognosys_irt_deeplc_0.25	MTDC_HUMAN	16.492446116546375	16.30220992675516	16.39301901803692	16.388278013652137	16.472300648915073	16.512907859160595	16.39589168711282	16.457828840575935	H.Sapiens	-0.061937153463116346	TRUE
HYECmix_Bruderer17	DIA-NN_1.8	CE-LZ_RT	ce_length_charge_biognosys_irt_deeplc_0.25	PNPH_YEAST	14.722750734665794	15.061438842371992	14.801478834585176	14.841441755030758	14.93195721373152	15.078637483376605	14.861889470540987	14.950678817379627	S.Cerevisiae	-0.08878934683863982	TRUE
HYECmix_Bruderer17	DIA-NN_1.8	CE-LZ_RT	ce_length_charge_biognosys_irt_deeplc_0.25	PFKAL_HUMAN	16.729818928872024	16.706270985052065	16.62568487642718	16.73446623507078	16.642445757346625	16.68350910293168	16.687258263450424	16.68680703178303	H.Sapiens	4.512316673945804e-4	TRUE
HYECmix_Bruderer17	DIA-NN_1.8	CE-LZ_RT	ce_length_charge_biognosys_irt_deeplc_0.25	CH033_HUMAN	16.059902350558037	16.23024961562492	16.235126247409102	16.253482414287877	16.223309254950713	16.35957555876487	16.17509273786402	16.278789076001154	H.Sapiens	-0.10369633813713364	TRUE
HYECmix_Bruderer17	DIA-NN_1.8	CE-LZ_RT	ce_length_charge_biognosys_irt_deeplc_0.25	SLN11_HUMAN	15.665776124461415	15.66053976525826	15.424545899438803	15.677572965729963	15.61946323695606	15.633593171247488	15.58362059638616	15.643543124644504	H.Sapiens	-0.05992252825834399	TRUE
HYECmix_Bruderer17	DIA-NN_1.8	CE-LZ_RT	ce_length_charge_biognosys_irt_deeplc_0.25	6PGL_HUMAN	17.65336327089186	17.497482721583506	17.868194360416833	17.56728345803817	17.42262625295635	17.89001980719937	17.673013450964067	17.626643172731296	H.Sapiens	0.04637027823277151	TRUE
HYECmix_Bruderer17	DIA-NN_1.8	CE-LZ_RT	ce_length_charge_biognosys_irt_deeplc_0.25	XPO2_HUMAN	17.486983125206148	17.29863158993011	17.2534461367454	17.418882730320426	17.250573486594977	17.334932607050035	17.346353617293886	17.334796274655147	H.Sapiens	0.011557342638738533	TRUE
HYECmix_Bruderer17	DIA-NN_1.8	CE-LZ_RT	ce_length_charge_biognosys_irt_deeplc_0.25	PAXX_HUMAN	16.355132072257852	16.37575612095896	16.386164437811342	16.32460582456744	16.372917225887768	16.447099857584945	16.372350877009385	16.381540969346716	H.Sapiens	-0.009190092337330924	TRUE
HYECmix_Bruderer17	DIA-NN_1.8	CE-LZ_RT	ce_length_charge_biognosys_irt_deeplc_0.25	PP2B2_YEAST	14.563350823923646	14.97159123460954	14.985090289534396	15.07599674782941	15.163126914241646	15.080818943480933	14.840010782689195	15.106647535183997	S.Cerevisiae	-0.26663675249480256	TRUE
HYECmix_Bruderer17	DIA-NN_1.8	CE-LZ_RT	ce_length_charge_biognosys_irt_deeplc_0.25	THIK_YEAST	14.964934995642038	15.655214715308816	15.703512907637386	15.420688160657702	15.644645093006472	15.763595035787144	15.441220872862747	15.60964276315044	S.Cerevisiae	-0.16842189028769283	TRUE
HYECmix_Bruderer17	DIA-NN_1.8	CE-LZ_RT	ce_length_charge_biognosys_irt_deeplc_0.25	NEK7_HUMAN	15.527604165835077	15.132497211453872	15.317702458852018	15.349902328743987	15.407801581097711	15.460791139452667	15.32593461204699	15.406165016431455	H.Sapiens	-0.08023040438446571	TRUE
HYECmix_Bruderer17	DIA-NN_1.8	CE-LZ_RT	ce_length_charge_biognosys_irt_deeplc_0.25	ALBU_HUMAN	19.995910115360548	19.845961536759614	19.713088647883943	19.839556785506907	19.59592166009756	19.678017968522703	19.8516534333347	19.704498804709058	H.Sapiens	0.14715462862564266	TRUE
HYECmix_Bruderer17	DIA-NN_1.8	CE-LZ_RT	ce_length_charge_biognosys_irt_deeplc_0.25	PLSL_HUMAN	16.531999954856506	16.442053757618563	16.40518226070192	16.50504128738114	16.342891576687002	16.431006845426104	16.45974532439233	16.426313236498082	H.Sapiens	0.033432087894247786	TRUE
HYECmix_Bruderer17	DIA-NN_1.8	CE-LZ_RT	ce_length_charge_biognosys_irt_deeplc_0.25	EUTL_ECOLI	14.048702522270972	14.627791506681458	14.178164131535635	13.785778900435654	13.607051502112784	NA	14.284886053496022	13.696415201274219	E.Coli	0.5884708522218034	TRUE
HYECmix_Bruderer17	DIA-NN_1.8	CE-LZ_RT	ce_length_charge_biognosys_irt_deeplc_0.25	PFKAP_HUMAN	17.21629135278893	17.145120515243406	17.141681156899008	17.193340905046853	17.107660278355016	17.13656985106254	17.167697674977113	17.145857011488136	H.Sapiens	0.02184066348897673	TRUE
HYECmix_Bruderer17	DIA-NN_1.8	CE-LZ_RT	ce_length_charge_biognosys_irt_deeplc_0.25	UBE3A_HUMAN	15.09626277644058	15.138255394800685	14.83259220634428	15.239791818584669	15.121717359151472	14.702359145844156	15.02237012586185	15.021289441193431	H.Sapiens	0.0010806846684179305	TRUE
HYECmix_Bruderer17	DIA-NN_1.8	CE-LZ_RT	ce_length_charge_biognosys_irt_deeplc_0.25	MFR1L_HUMAN	13.390374097561143	13.48050747169051	13.486807941873007	13.43811705948032	13.98782772004495	14.0634670030338	13.452563170374887	13.82980392751969	H.Sapiens	-0.37724075714480243	FALSE
HYECmix_Bruderer17	DIA-NN_1.8	CE-LZ_RT	ce_length_charge_biognosys_irt_deeplc_0.25	TPM3_HUMAN	19.76198695962312	19.709403256635124	19.482577811685623	19.777060017792547	19.53663104516259	19.653011824852648	19.651322675981287	19.65556762926926	H.Sapiens	-0.004244953287972919	TRUE
HYECmix_Bruderer17	DIA-NN_1.8	CE-LZ_RT	ce_length_charge_biognosys_irt_deeplc_0.25	LLDD_ECOLI	17.983354037568958	17.923913821298942	17.958665976445616	17.4933085250854	17.412989963381975	17.56505589732052	17.95531127843784	17.490451461929297	E.Coli	0.46485981650854313	TRUE
HYECmix_Bruderer17	DIA-NN_1.8	CE-LZ_RT	ce_length_charge_biognosys_irt_deeplc_0.25	NUMA1_HUMAN	16.28885889742954	16.212518915421594	16.095866288805496	16.248405635144156	16.19001523217319	16.08310327793494	16.199081367218877	16.173841381750762	H.Sapiens	0.025239985468115123	TRUE
HYECmix_Bruderer17	DIA-NN_1.8	CE-LZ_RT	ce_length_charge_biognosys_irt_deeplc_0.25	ENO1_YEAST;ENO2_YEAST	20.379331840345916	20.74299364103082	20.628145680248537	20.697166798987233	20.815216665147492	20.913180080983913	20.583490387208425	20.80852118170621	S.Cerevisiae	-0.22503079449778696	TRUE
HYECmix_Bruderer17	DIA-NN_1.8	CE-LZ_RT	ce_length_charge_biognosys_irt_deeplc_0.25	CPOB_ECOLI	16.617034653621797	16.62842912128887	16.564257565690415	16.274259992074978	16.43777077117337	16.036648376825138	16.603240446867026	16.24955971335783	E.Coli	0.35368073350919715	TRUE
HYECmix_Bruderer17	DIA-NN_1.8	CE-LZ_RT	ce_length_charge_biognosys_irt_deeplc_0.25	PACN2_HUMAN	16.296807782603118	16.274040988134253	15.9748341101835	16.21749928186842	16.144652715590123	16.106953681592596	16.18189429364029	16.156368559683713	H.Sapiens	0.025525733956577312	TRUE
HYECmix_Bruderer17	DIA-NN_1.8	CE-LZ_RT	ce_length_charge_biognosys_irt_deeplc_0.25	RBBP6_HUMAN	14.551495016165767	14.43744754814524	14.462561398170514	14.769294697698932	14.721888851224655	14.553436982732146	14.483834654160507	14.681540177218578	H.Sapiens	-0.19770552305807065	TRUE
HYECmix_Bruderer17	DIA-NN_1.8	CE-LZ_RT	ce_length_charge_biognosys_irt_deeplc_0.25	GRHPR_HUMAN	18.003166373767566	17.93905484077202	18.030821521603215	17.88974445881673	17.834373481676003	18.04463836330666	17.991014245380935	17.92291876793313	H.Sapiens	0.06809547744780531	TRUE
HYECmix_Bruderer17	DIA-NN_1.8	CE-LZ_RT	ce_length_charge_biognosys_irt_deeplc_0.25	GPDM_HUMAN	16.341039506935044	16.197451101251705	16.337871949547935	16.28031507546075	16.152896204437205	16.358470322434535	16.29212085257823	16.263893867444164	H.Sapiens	0.028226985134065075	TRUE
HYECmix_Bruderer17	DIA-NN_1.8	CE-LZ_RT	ce_length_charge_biognosys_irt_deeplc_0.25	OST48_CAEEL	17.504655523023757	17.363023498652325	17.251144698596764	17.55992721680291	17.386441906717007	17.609555409208962	17.37294124009095	17.518641510909628	C.Elegans	-0.1457002708186792	TRUE
HYECmix_Bruderer17	DIA-NN_1.8	CE-LZ_RT	ce_length_charge_biognosys_irt_deeplc_0.25	TPM3_CAEEL	19.321781404451148	19.20925244749291	19.065985489082777	19.427799825591272	19.404760786502965	19.25233702283593	19.199006447008944	19.36163254497672	C.Elegans	-0.16262609796777738	TRUE
HYECmix_Bruderer17	DIA-NN_1.8	CE-LZ_RT	ce_length_charge_biognosys_irt_deeplc_0.25	SSB1_YEAST;SSB2_YEAST	18.096762171960943	18.631208734260213	18.751480535029163	18.555779908583535	18.802579870320294	18.971525604360707	18.493150480416773	18.77662846108818	S.Cerevisiae	-0.2834779806714067	TRUE
HYECmix_Bruderer17	DIA-NN_1.8	CE-LZ_RT	ce_length_charge_biognosys_irt_deeplc_0.25	TRM1_HUMAN	16.042392331357306	15.939700025396302	16.003853351286146	16.086643721094365	15.88080236299	15.916996931266931	15.995315236013251	15.961481005117099	H.Sapiens	0.03383423089615256	TRUE
HYECmix_Bruderer17	DIA-NN_1.8	CE-LZ_RT	ce_length_charge_biognosys_irt_deeplc_0.25	GOB1_CAEEL	15.311405709897299	15.067127870521212	14.870292540206012	15.329983365556542	15.084504136468539	15.303358989321401	15.082942040208174	15.23928216378216	C.Elegans	-0.15634012357398674	TRUE
HYECmix_Bruderer17	DIA-NN_1.8	CE-LZ_RT	ce_length_charge_biognosys_irt_deeplc_0.25	TPM1_HUMAN;TPM2_HUMAN;TPM3_HUMAN;TPM4_HUMAN	21.015121528457883	20.971109773664992	20.85998330479065	20.980802848166526	20.880097691498133	20.93537658968294	20.948738202304508	20.932092376449198	H.Sapiens	0.016645825855309937	TRUE
HYECmix_Bruderer17	DIA-NN_1.8	CE-LZ_RT	ce_length_charge_biognosys_irt_deeplc_0.25	P5CR_YEAST	16.399381583276558	16.846884889726343	16.844381269979582	16.623639664362877	16.89119093244128	16.85079502152812	16.69688258099416	16.788541872777426	S.Cerevisiae	-0.09165929178326593	TRUE
HYECmix_Bruderer17	DIA-NN_1.8	CE-LZ_RT	ce_length_charge_biognosys_irt_deeplc_0.25	DNLI3_HUMAN	15.868375786105332	15.763510464610286	15.636705051846594	15.771491370233713	15.643792950428237	15.66566309755831	15.75619710085407	15.693649139406753	H.Sapiens	0.06254796144731678	TRUE
HYECmix_Bruderer17	DIA-NN_1.8	CE-LZ_RT	ce_length_charge_biognosys_irt_deeplc_0.25	CDC73_HUMAN	16.16500381768848	16.07366796759689	15.888983889964996	16.11738018598336	16.10476993140053	15.977060192322202	16.042551891750122	16.0664034365687	H.Sapiens	-0.023851544818576542	TRUE
HYECmix_Bruderer17	DIA-NN_1.8	CE-LZ_RT	ce_length_charge_biognosys_irt_deeplc_0.25	DUS3_HUMAN	16.769081324465386	16.672198980922733	16.710773546420622	16.62430779304031	16.521669051489454	16.63709443893001	16.717351283936246	16.59435709448659	H.Sapiens	0.12299418944965623	TRUE
HYECmix_Bruderer17	DIA-NN_1.8	CE-LZ_RT	ce_length_charge_biognosys_irt_deeplc_0.25	MYPN_HUMAN	15.082175712926535	15.242499490724997	14.774923992568532	15.274307450831573	15.27447309601495	15.115044094063817	15.033199732073355	15.221274880303447	H.Sapiens	-0.18807514823009264	TRUE
HYECmix_Bruderer17	DIA-NN_1.8	CE-LZ_RT	ce_length_charge_biognosys_irt_deeplc_0.25	VDAC3_HUMAN	17.63283163659311	17.52614940057983	17.6205738912765	17.503929194711773	17.477829984888768	17.66340860615403	17.593184976149814	17.54838926191819	H.Sapiens	0.04479571423162554	TRUE
HYECmix_Bruderer17	DIA-NN_1.8	CE-LZ_RT	ce_length_charge_biognosys_irt_deeplc_0.25	MGN_CAEEL	16.53013707053614	16.351924671997004	16.183958086746863	16.670871109066354	16.412270317872544	16.311812729331372	16.355339943093334	16.464984718756757	C.Elegans	-0.10964477566342268	TRUE
HYECmix_Bruderer17	DIA-NN_1.8	CE-LZ_RT	ce_length_charge_biognosys_irt_deeplc_0.25	RIB3_YEAST	14.593050796965452	14.901014288987728	15.025041410886223	14.79621839954383	15.126883814155136	15.4526324311047	14.839702165613135	15.125244881601223	S.Cerevisiae	-0.2855427159880879	TRUE
HYECmix_Bruderer17	DIA-NN_1.8	CE-LZ_RT	ce_length_charge_biognosys_irt_deeplc_0.25	YIDA_ECOLI	16.54669347731191	16.620034898015724	16.532894564009755	15.989467891512712	15.992739052588655	16.174062638307888	16.56654097977913	16.052089860803086	E.Coli	0.5144511189760443	TRUE
HYECmix_Bruderer17	DIA-NN_1.8	CE-LZ_RT	ce_length_charge_biognosys_irt_deeplc_0.25	PRPF3_HUMAN	16.334980757843766	16.26372713771694	16.367365053567468	16.285981889543883	16.150765191500444	16.321381645715892	16.32202431637606	16.25270957558674	H.Sapiens	0.06931474078931998	TRUE
HYECmix_Bruderer17	DIA-NN_1.8	CE-LZ_RT	ce_length_charge_biognosys_irt_deeplc_0.25	CAND1_HUMAN	17.100602289806744	16.934759738987747	16.850319904848156	17.00858442074238	16.832909785236758	16.985548519071337	16.961893977880884	16.942347575016825	H.Sapiens	0.01954640286405862	TRUE
HYECmix_Bruderer17	DIA-NN_1.8	CE-LZ_RT	ce_length_charge_biognosys_irt_deeplc_0.25	SIN3A_HUMAN	15.376932304891419	15.349889720546297	15.038247832947377	15.47971902819109	15.360569362118104	15.181677775118892	15.255023286128365	15.340655388476028	H.Sapiens	-0.08563210234766316	TRUE
HYECmix_Bruderer17	DIA-NN_1.8	CE-LZ_RT	ce_length_charge_biognosys_irt_deeplc_0.25	TP53B_HUMAN	15.32844521851366	15.247736396741486	15.288237678791576	15.257075312891155	15.329320133078467	15.400064724520858	15.28813976468224	15.32882005683016	H.Sapiens	-0.04068029214792013	TRUE
HYECmix_Bruderer17	DIA-NN_1.8	CE-LZ_RT	ce_length_charge_biognosys_irt_deeplc_0.25	GATA_HUMAN	14.280673404016898	14.258972994677558	13.906670056183806	14.169348222619735	13.921847184128902	14.033520510458727	14.148772151626087	14.041571972402455	H.Sapiens	0.10720017922363212	TRUE
HYECmix_Bruderer17	DIA-NN_1.8	CE-LZ_RT	ce_length_charge_biognosys_irt_deeplc_0.25	RPB1_CAEEL	15.752621609868157	15.641808561612887	15.506093085598842	15.886927032709275	15.748443373317238	15.812689503430141	15.633507752359963	15.816019969818885	C.Elegans	-0.18251221745892288	TRUE
HYECmix_Bruderer17	DIA-NN_1.8	CE-LZ_RT	ce_length_charge_biognosys_irt_deeplc_0.25	ILVB_YEAST	16.261444131121696	16.77519152922228	16.730777856890267	16.717909948345866	16.863095187078834	17.02125589775466	16.58913783907808	16.86742034439312	S.Cerevisiae	-0.2782825053150404	TRUE
HYECmix_Bruderer17	DIA-NN_1.8	CE-LZ_RT	ce_length_charge_biognosys_irt_deeplc_0.25	AP2A1_HUMAN	16.45821621714317	16.361181389566383	16.40935799433545	16.37164287015422	16.364223344151792	16.374893317533083	16.409585200348335	16.370253177279697	H.Sapiens	0.03933202306863848	TRUE
HYECmix_Bruderer17	DIA-NN_1.8	CE-LZ_RT	ce_length_charge_biognosys_irt_deeplc_0.25	RCN1_HUMAN	18.39094116988156	18.22161832590582	18.019025824668308	18.37557438793701	18.128992883582296	18.039686767512812	18.210528440151897	18.181418013010706	H.Sapiens	0.029110427141191053	TRUE
HYECmix_Bruderer17	DIA-NN_1.8	CE-LZ_RT	ce_length_charge_biognosys_irt_deeplc_0.25	BCAT2_HUMAN	16.165508818162962	16.113382751939277	16.138042036238602	16.095530699159987	16.035568916281314	16.26723446827059	16.13897786878028	16.132778027903964	H.Sapiens	0.006199840876316642	TRUE
HYECmix_Bruderer17	DIA-NN_1.8	CE-LZ_RT	ce_length_charge_biognosys_irt_deeplc_0.25	AL4A1_HUMAN	17.29027773088933	17.286417329502775	17.335898818927976	17.233604620180213	17.191618974439162	17.348239265936925	17.30419795977336	17.257820953518767	H.Sapiens	0.04637700625459473	TRUE
HYECmix_Bruderer17	DIA-NN_1.8	CE-LZ_RT	ce_length_charge_biognosys_irt_deeplc_0.25	RL11_ECOLI	20.0440772783379	19.85524708917448	19.919334017880146	19.415701792574662	19.275735235237253	19.566111629122975	19.939552795130844	19.419182885644965	E.Coli	0.5203699094858791	TRUE
HYECmix_Bruderer17	DIA-NN_1.8	CE-LZ_RT	ce_length_charge_biognosys_irt_deeplc_0.25	RT15_CAEEL	16.091327570411412	15.93897435324483	15.973806384952931	16.14201154621243	16.060432463005736	16.398673697915605	16.001369436203056	16.20037256904459	C.Elegans	-0.1990031328415327	TRUE
HYECmix_Bruderer17	DIA-NN_1.8	CE-LZ_RT	ce_length_charge_biognosys_irt_deeplc_0.25	MISP_HUMAN	15.985100162539533	15.8382201386911	15.921850693928715	15.966231346420352	15.74028363205004	15.903637715988186	15.915056998386449	15.87005089815286	H.Sapiens	0.04500610023358931	TRUE
HYECmix_Bruderer17	DIA-NN_1.8	CE-LZ_RT	ce_length_charge_biognosys_irt_deeplc_0.25	YBOX1_HUMAN	17.781740689548144	17.86114780807278	17.403831154150986	17.920434524090066	17.772388809267223	16.83036965490351	17.68223988392397	17.507730996086934	H.Sapiens	0.17450888783703533	TRUE
HYECmix_Bruderer17	DIA-NN_1.8	CE-LZ_RT	ce_length_charge_biognosys_irt_deeplc_0.25	CE024_HUMAN	NA	14.599642363082367	14.831948095583522	14.840692961618634	13.603776815826985	13.228351786719704	14.715795229332944	13.89094052138844	H.Sapiens	0.8248547079445032	FALSE
HYECmix_Bruderer17	DIA-NN_1.8	CE-LZ_RT	ce_length_charge_biognosys_irt_deeplc_0.25	OXYR_ECOLI	16.06659467506686	16.10702421065435	15.901656743666791	15.616433782836557	15.477808393381055	15.608834193939098	16.025091876462668	15.56769212338557	E.Coli	0.4573997530770981	TRUE
HYECmix_Bruderer17	DIA-NN_1.8	CE-LZ_RT	ce_length_charge_biognosys_irt_deeplc_0.25	RFC1_HUMAN	15.523557795834495	15.482212969193665	15.570598263401447	15.440900993209459	15.404057891982475	15.77983351943643	15.52545634280987	15.541597468209455	H.Sapiens	-0.01614112539958512	TRUE
HYECmix_Bruderer17	DIA-NN_1.8	CE-LZ_RT	ce_length_charge_biognosys_irt_deeplc_0.25	KNOP1_HUMAN	14.972350599940842	15.120388423333866	14.99175031083267	15.050966807951555	15.022018861680303	14.663334029240453	15.028163111369127	14.91210656629077	H.Sapiens	0.11605654507835617	TRUE
HYECmix_Bruderer17	DIA-NN_1.8	CE-LZ_RT	ce_length_charge_biognosys_irt_deeplc_0.25	TPR_HUMAN	16.39593855464058	16.34506056214417	16.30929948333171	16.360748669000344	16.317130755052293	16.298518306507948	16.350099533372152	16.32546591018686	H.Sapiens	0.024633623185291498	TRUE
HYECmix_Bruderer17	DIA-NN_1.8	CE-LZ_RT	ce_length_charge_biognosys_irt_deeplc_0.25	HTPG_ECOLI	17.697540906424006	17.628396626064788	17.631594348687823	17.23023823554779	17.104074238475725	17.25028761604158	17.652510627058874	17.194866696688365	E.Coli	0.45764393037050866	TRUE
HYECmix_Bruderer17	DIA-NN_1.8	CE-LZ_RT	ce_length_charge_biognosys_irt_deeplc_0.25	CPSM_HUMAN	19.702142149953445	19.526938316840784	19.56740175189381	19.565032668667016	19.4601371605783	19.61072911819618	19.598827406229347	19.545299649147164	H.Sapiens	0.0535277570821826	TRUE
HYECmix_Bruderer17	DIA-NN_1.8	CE-LZ_RT	ce_length_charge_biognosys_irt_deeplc_0.25	BASP1_HUMAN	18.06216734797386	18.172756192383385	17.937363412363045	18.19096856357191	18.1852130818824	17.501948737526106	18.057428984240097	17.959376794326804	H.Sapiens	0.09805218991329312	TRUE
HYECmix_Bruderer17	DIA-NN_1.8	CE-LZ_RT	ce_length_charge_biognosys_irt_deeplc_0.25	PRKRA_HUMAN	15.833061627509034	15.723703048874667	15.858054267896579	15.802079118935657	15.765279942747686	15.733242409984	15.804939648093427	15.766867157222448	H.Sapiens	0.03807249087097908	TRUE
HYECmix_Bruderer17	DIA-NN_1.8	CE-LZ_RT	ce_length_charge_biognosys_irt_deeplc_0.25	WTM1_YEAST	16.42314161960834	16.789922348429357	16.842224289463793	16.841232682602044	16.864017783333	17.063315091509	16.68509608583383	16.922855185814683	S.Cerevisiae	-0.23775909998085254	TRUE
HYECmix_Bruderer17	DIA-NN_1.8	CE-LZ_RT	ce_length_charge_biognosys_irt_deeplc_0.25	HRD1_CAEEL	15.602324976867358	15.343720808346793	15.143586647594642	15.471249620179877	15.239522222386418	15.618566360397576	15.363210810936264	15.443112734321291	C.Elegans	-0.07990192338502666	TRUE
HYECmix_Bruderer17	DIA-NN_1.8	CE-LZ_RT	ce_length_charge_biognosys_irt_deeplc_0.25	PDIA5_HUMAN	16.26778303151865	16.12088888138039	16.232962599091184	16.228850331264173	16.189430345642265	16.179960866853687	16.207211503996742	16.19941384792004	H.Sapiens	0.0077976560767005765	TRUE
HYECmix_Bruderer17	DIA-NN_1.8	CE-LZ_RT	ce_length_charge_biognosys_irt_deeplc_0.25	SUHB_ECOLI	17.284755670493105	17.218737031569702	17.27344402180984	16.84780353209929	16.739458538331036	16.72827859675606	17.258978907957548	16.77184688906213	E.Coli	0.48713201889541935	TRUE
HYECmix_Bruderer17	DIA-NN_1.8	CE-LZ_RT	ce_length_charge_biognosys_irt_deeplc_0.25	DHX9_HUMAN	18.013486071909764	17.88445990961176	17.84549504546379	17.962102454749463	17.82511926214036	17.942319903884847	17.91448034232844	17.90984720692489	H.Sapiens	0.004633135403548039	TRUE
HYECmix_Bruderer17	DIA-NN_1.8	CE-LZ_RT	ce_length_charge_biognosys_irt_deeplc_0.25	PTMA_HUMAN	20.23428343917971	20.398881098137053	20.117458313674437	20.50981396333001	20.39508778483269	19.700481656322808	20.250207616997066	20.201794468161836	H.Sapiens	0.0484131488352304	TRUE
HYECmix_Bruderer17	DIA-NN_1.8	CE-LZ_RT	ce_length_charge_biognosys_irt_deeplc_0.25	MYO1_CAEEL	17.57541597765552	17.451825513924675	17.317454894755866	17.64651651647129	17.546323695253694	17.567926873390547	17.448232128778688	17.586922361705177	C.Elegans	-0.1386902329264892	TRUE
HYECmix_Bruderer17	DIA-NN_1.8	CE-LZ_RT	ce_length_charge_biognosys_irt_deeplc_0.25	PACN3_HUMAN	16.78666585659414	16.713154339834176	16.60962312066219	16.84006609647329	16.630422046008587	16.76331156586657	16.7031477723635	16.744599902782817	H.Sapiens	-0.041452130419315836	TRUE
HYECmix_Bruderer17	DIA-NN_1.8	CE-LZ_RT	ce_length_charge_biognosys_irt_deeplc_0.25	NCKP1_HUMAN	15.715047555692818	15.560698093162253	15.444669097720796	15.519878052625387	15.362335036404824	15.55917494727429	15.573471582191956	15.480462678768166	H.Sapiens	0.0930089034237902	TRUE
HYECmix_Bruderer17	DIA-NN_1.8	CE-LZ_RT	ce_length_charge_biognosys_irt_deeplc_0.25	WDR70_HUMAN	15.769152002887232	15.82661519634297	15.742960494566155	15.744152787248638	15.735959288578409	15.765793035339454	15.77957589793212	15.7486350370555	H.Sapiens	0.03094086087661907	TRUE
HYECmix_Bruderer17	DIA-NN_1.8	CE-LZ_RT	ce_length_charge_biognosys_irt_deeplc_0.25	TAGL_HUMAN	17.085612606186995	16.915232419386584	16.820923286398372	16.941468185391148	16.705622002477305	16.788016009984215	16.940589437323982	16.81170206595089	H.Sapiens	0.12888737137309292	TRUE
HYECmix_Bruderer17	DIA-NN_1.8	CE-LZ_RT	ce_length_charge_biognosys_irt_deeplc_0.25	CLAP1_HUMAN	14.823967452460733	14.566043370191716	14.430797709804727	14.652158906065722	14.312482376815492	14.453724581760197	14.606936177485725	14.472788621547137	H.Sapiens	0.13414755593858807	TRUE
HYECmix_Bruderer17	DIA-NN_1.8	CE-LZ_RT	ce_length_charge_biognosys_irt_deeplc_0.25	PDI_YEAST	16.883765706621514	17.349134546622103	17.38939893618172	17.253372193947303	17.485165042014557	17.571392264362764	17.207433063141778	17.436643166774875	S.Cerevisiae	-0.2292101036330969	TRUE
HYECmix_Bruderer17	DIA-NN_1.8	CE-LZ_RT	ce_length_charge_biognosys_irt_deeplc_0.25	PLEC_HUMAN	16.84525586020231	16.723739384104213	16.699710846358112	16.79453019303525	16.6669666055511	16.748922697252407	16.75623536355488	16.736806498612918	H.Sapiens	0.019428864941961166	TRUE
HYECmix_Bruderer17	DIA-NN_1.8	CE-LZ_RT	ce_length_charge_biognosys_irt_deeplc_0.25	C1TC_YEAST	16.466132468751855	16.912540264915602	16.943439820694053	16.885985990884464	17.000081319276013	17.077134515828753	16.774037518120505	16.98773394199641	S.Cerevisiae	-0.2136964238759056	TRUE
HYECmix_Bruderer17	DIA-NN_1.8	CE-LZ_RT	ce_length_charge_biognosys_irt_deeplc_0.25	FAS2_YEAST	16.443015051289727	16.787675638223003	16.76244281988754	16.77940678247662	16.847047970226214	16.938079976079393	16.664377836466755	16.854844909594075	S.Cerevisiae	-0.19046707312731925	TRUE
HYECmix_Bruderer17	DIA-NN_1.8	CE-LZ_RT	ce_length_charge_biognosys_irt_deeplc_0.25	NAA25_CAEEL	16.435997442994598	16.26972090884247	16.230475367167482	16.43923385865646	16.33260635578234	16.489339529538775	16.312064573001518	16.420393247992525	C.Elegans	-0.10832867499100729	TRUE
HYECmix_Bruderer17	DIA-NN_1.8	CE-LZ_RT	ce_length_charge_biognosys_irt_deeplc_0.25	PTMS_HUMAN	17.903696737293433	17.882935264564388	17.774891882630705	18.112425608874428	17.68236890214726	17.544199746118984	17.853841294829508	17.779664752380224	H.Sapiens	0.07417654244928329	TRUE
HYECmix_Bruderer17	DIA-NN_1.8	CE-LZ_RT	ce_length_charge_biognosys_irt_deeplc_0.25	C1TC_HUMAN	18.37330730816126	18.223978240454915	18.24257312372688	18.317814233618776	18.154782182273596	18.266523707243252	18.27995289078102	18.246373374378543	H.Sapiens	0.03357951640247592	TRUE
HYECmix_Bruderer17	DIA-NN_1.8	CE-LZ_RT	ce_length_charge_biognosys_irt_deeplc_0.25	TALA_ECOLI	16.286464601845633	16.290215510148197	15.974503108997116	16.07764274107678	15.918732534173216	16.0241046518049	16.183727740330315	16.006826642351633	E.Coli	0.17690109797868203	TRUE
HYECmix_Bruderer17	DIA-NN_1.8	CE-LZ_RT	ce_length_charge_biognosys_irt_deeplc_0.25	HELD_ECOLI	14.649960519153192	14.630842773543987	14.99448586583782	14.018937866625842	NA	13.914561762905013	14.758429719511666	13.966749814765429	E.Coli	0.7916799047462373	FALSE
HYECmix_Bruderer17	DIA-NN_1.8	CE-LZ_RT	ce_length_charge_biognosys_irt_deeplc_0.25	PFKA2_YEAST	16.884061205677142	17.265512223755508	17.28704700084708	17.26259130475483	17.358105488805567	17.396662185770847	17.145540143426576	17.339119659777083	S.Cerevisiae	-0.19357951635050696	TRUE
HYECmix_Bruderer17	DIA-NN_1.8	CE-LZ_RT	ce_length_charge_biognosys_irt_deeplc_0.25	HNRL2_HUMAN	16.885500445333115	16.845927261507047	16.799033283801055	16.91745609750192	16.750437936067446	16.7503108524915	16.843486996880404	16.806068295353622	H.Sapiens	0.03741870152678217	TRUE
HYECmix_Bruderer17	DIA-NN_1.8	CE-LZ_RT	ce_length_charge_biognosys_irt_deeplc_0.25	SVIL_HUMAN	14.165702952366143	14.327823918601803	14.331784805846954	14.671937390673524	14.799320949540482	14.131809456644786	14.275103892271634	14.534355932286264	H.Sapiens	-0.25925204001462987	TRUE
HYECmix_Bruderer17	DIA-NN_1.8	CE-LZ_RT	ce_length_charge_biognosys_irt_deeplc_0.25	ZN131_HUMAN	13.333032687003247	12.608922101949238	12.837622707936477	12.66540894822867	12.450131127466266	NA	12.92652583229632	12.557770037847469	H.Sapiens	0.36875579444885176	FALSE
HYECmix_Bruderer17	DIA-NN_1.8	CE-LZ_RT	ce_length_charge_biognosys_irt_deeplc_0.25	PHF10_HUMAN	15.538634206645495	15.388323336704454	14.919686439621884	15.557555054602885	15.031779939641345	15.2592639877032	15.282214660990611	15.28286632731581	H.Sapiens	-6.51666325198974e-4	TRUE
HYECmix_Bruderer17	DIA-NN_1.8	CE-LZ_RT	ce_length_charge_biognosys_irt_deeplc_0.25	TCTP_CAEEL	19.59251628951199	19.502858094044413	19.443370180626157	19.685162558638936	19.563020606642525	19.709594277321774	19.51291485472752	19.652592480867746	C.Elegans	-0.1396776261402266	TRUE
HYECmix_Bruderer17	DIA-NN_1.8	CE-LZ_RT	ce_length_charge_biognosys_irt_deeplc_0.25	FA98B_HUMAN	16.603509081336014	16.49187412402765	16.51283891677135	16.55643627414838	16.444955164065753	16.530913462069876	16.53607404071167	16.510768300094668	H.Sapiens	0.025305740617003636	TRUE
HYECmix_Bruderer17	DIA-NN_1.8	CE-LZ_RT	ce_length_charge_biognosys_irt_deeplc_0.25	ACNB_ECOLI	18.326775898416454	18.27236057423582	18.305576591430594	17.85087311998308	17.68814615951284	17.89602815625557	18.301571021360957	17.81168247858383	E.Coli	0.4898885427771269	TRUE
HYECmix_Bruderer17	DIA-NN_1.8	CE-LZ_RT	ce_length_charge_biognosys_irt_deeplc_0.25	RBM28_HUMAN	15.677258335819534	15.575007326418605	15.345580418683161	15.584569957975008	15.479978727737222	15.394179092038357	15.5326153603071	15.48624259258353	H.Sapiens	0.04637276772356991	TRUE
HYECmix_Bruderer17	DIA-NN_1.8	CE-LZ_RT	ce_length_charge_biognosys_irt_deeplc_0.25	RELCH_HUMAN	14.740012903094199	14.675575516988676	14.742506388546305	14.686297623976257	14.695381737432408	14.915008900369777	14.719364936209727	14.765562753926147	H.Sapiens	-0.046197817716420175	TRUE
HYECmix_Bruderer17	DIA-NN_1.8	CE-LZ_RT	ce_length_charge_biognosys_irt_deeplc_0.25	TIM44_CAEEL	15.837566194496311	15.706945724873323	15.547278761946064	15.92299682599492	15.609365030819362	15.816787185759006	15.697263560438566	15.783049680857763	C.Elegans	-0.08578612041919698	TRUE
HYECmix_Bruderer17	DIA-NN_1.8	CE-LZ_RT	ce_length_charge_biognosys_irt_deeplc_0.25	PRPB_ECOLI	14.560762089209366	NA	14.33323473870885	14.036185149336507	13.691794214913239	NA	14.446998413959108	13.863989682124874	E.Coli	0.5830087318342336	TRUE
HYECmix_Bruderer17	DIA-NN_1.8	CE-LZ_RT	ce_length_charge_biognosys_irt_deeplc_0.25	CYB2_YEAST	15.788649788507763	16.110094516615444	16.02514808507673	15.870833917156933	16.233441234894595	16.075990829990353	15.974630796733312	16.060088660680627	S.Cerevisiae	-0.08545786394731536	TRUE
HYECmix_Bruderer17	DIA-NN_1.8	CE-LZ_RT	ce_length_charge_biognosys_irt_deeplc_0.25	KPR3_YEAST	14.579352477237778	14.820366844451993	14.917490526237671	15.063885021499987	15.141177549512602	15.548831365838435	14.77240328264248	15.25129797895034	S.Cerevisiae	-0.47889469630785975	TRUE
HYECmix_Bruderer17	DIA-NN_1.8	CE-LZ_RT	ce_length_charge_biognosys_irt_deeplc_0.25	SYF1_HUMAN	15.53551564870743	15.461576842466261	15.29603755968883	15.562847793355463	15.41097606219831	15.235601039256338	15.431043350287506	15.40314163160337	H.Sapiens	0.027901718684136156	TRUE
HYECmix_Bruderer17	DIA-NN_1.8	CE-LZ_RT	ce_length_charge_biognosys_irt_deeplc_0.25	GPD1_YEAST	17.24828403700443	17.722214217926624	17.811328171971248	17.606211943050862	17.770261051141684	18.128801595928817	17.59394214230077	17.835091530040454	S.Cerevisiae	-0.24114938773968575	TRUE
HYECmix_Bruderer17	DIA-NN_1.8	CE-LZ_RT	ce_length_charge_biognosys_irt_deeplc_0.25	HEMY_ECOLI	15.308150333316798	NA	15.006341036749573	15.104040452158625	NA	NA	15.157245685033185	15.104040452158625	E.Coli	0.05320523287456069	FALSE
HYECmix_Bruderer17	DIA-NN_1.8	CE-LZ_RT	ce_length_charge_biognosys_irt_deeplc_0.25	DJC17_HUMAN	15.527431490662392	15.63725197859735	15.55448300762383	15.51155621108165	15.738677377070129	15.698720245265491	15.573055492294523	15.649651277805757	H.Sapiens	-0.07659578551123403	TRUE
HYECmix_Bruderer17	DIA-NN_1.8	CE-LZ_RT	ce_length_charge_biognosys_irt_deeplc_0.25	IF5_YEAST	16.343679453241247	16.566321748536048	16.664105095649866	16.664016024014206	16.689892755898597	16.65428407117636	16.524702099142388	16.66939761702972	S.Cerevisiae	-0.1446955178873317	TRUE
HYECmix_Bruderer17	DIA-NN_1.8	CE-LZ_RT	ce_length_charge_biognosys_irt_deeplc_0.25	TTC37_HUMAN	15.380194297626371	15.169349475247303	15.256558270177774	15.357754906147715	15.180797738178692	15.258351197038438	15.26870068101715	15.265634613788281	H.Sapiens	0.0030660672288682633	TRUE
HYECmix_Bruderer17	DIA-NN_1.8	CE-LZ_RT	ce_length_charge_biognosys_irt_deeplc_0.25	PRP6_HUMAN	16.6495099098083	16.651260093141165	16.57038145830098	16.650251533154787	16.577058157173855	16.4689510620039	16.62371715375015	16.565420250777514	H.Sapiens	0.05829690297263568	TRUE
HYECmix_Bruderer17	DIA-NN_1.8	CE-LZ_RT	ce_length_charge_biognosys_irt_deeplc_0.25	PHB_HUMAN	19.015650946746828	18.81062012236013	18.882976592116318	18.898177197643694	18.852867406767828	19.029372481407822	18.903082553741093	18.926805695273114	H.Sapiens	-0.023723141532020264	TRUE
HYECmix_Bruderer17	DIA-NN_1.8	CE-LZ_RT	ce_length_charge_biognosys_irt_deeplc_0.25	PCID2_HUMAN	15.775787896012167	15.37543333161156	15.073775714124963	15.516898093247788	15.155102385482419	15.45857870689066	15.40833231391623	15.376859728540289	H.Sapiens	0.031472585375940554	TRUE
HYECmix_Bruderer17	DIA-NN_1.8	CE-LZ_RT	ce_length_charge_biognosys_irt_deeplc_0.25	MSTO1_HUMAN	15.123417862256538	15.229158004917373	14.778204789562581	14.967041657436218	14.98117096108803	14.813090080773785	15.043593552245497	14.920434233099344	H.Sapiens	0.12315931914615241	TRUE
HYECmix_Bruderer17	DIA-NN_1.8	CE-LZ_RT	ce_length_charge_biognosys_irt_deeplc_0.25	SPTN2_HUMAN	15.128847742680664	15.101612150288823	14.981659652991079	15.066211077143594	14.929613522658464	15.216015303174926	15.070706515320188	15.070613300992328	H.Sapiens	9.321432786002504e-5	TRUE
HYECmix_Bruderer17	DIA-NN_1.8	CE-LZ_RT	ce_length_charge_biognosys_irt_deeplc_0.25	CATT_YEAST	16.42896256153517	16.82693560230412	16.83274598325712	16.83281909197888	16.887195993093577	16.903434835851872	16.6962147156988	16.874483306974778	S.Cerevisiae	-0.17826859127597672	TRUE
HYECmix_Bruderer17	DIA-NN_1.8	CE-LZ_RT	ce_length_charge_biognosys_irt_deeplc_0.25	SCLY_HUMAN	15.591063732691923	15.368209349188112	15.274537095365144	15.361922572730833	15.235258433977245	15.465559659779766	15.411270059081726	15.354246888829282	H.Sapiens	0.05702317025244419	TRUE
HYECmix_Bruderer17	DIA-NN_1.8	CE-LZ_RT	ce_length_charge_biognosys_irt_deeplc_0.25	GOGA2_HUMAN	15.370010060782988	15.354887497414847	15.234879872011323	15.491558894438139	15.380061698447218	15.22936163581267	15.31992581006972	15.366994076232675	H.Sapiens	-0.04706826616295601	TRUE
HYECmix_Bruderer17	DIA-NN_1.8	CE-LZ_RT	ce_length_charge_biognosys_irt_deeplc_0.25	SYVN1_HUMAN	15.83203218468641	15.935243610953576	15.71605525219294	15.917250407934546	15.575241874517518	15.881992807736184	15.827777015944308	15.79149503006275	H.Sapiens	0.0362819858815584	TRUE
HYECmix_Bruderer17	DIA-NN_1.8	CE-LZ_RT	ce_length_charge_biognosys_irt_deeplc_0.25	IGBP1_HUMAN	16.72809897379104	16.574987767021124	16.607120572674013	16.669897801494077	16.448201359810497	16.341804263510042	16.63673577116206	16.486634474938207	H.Sapiens	0.15010129622385193	TRUE
HYECmix_Bruderer17	DIA-NN_1.8	CE-LZ_RT	ce_length_charge_biognosys_irt_deeplc_0.25	KINH_HUMAN	16.247588405355813	16.161138218897456	16.078945915696423	16.247199956076663	16.098443975200258	15.984321173861831	16.162557513316564	16.109988368379582	H.Sapiens	0.052569144936981616	TRUE
HYECmix_Bruderer17	DIA-NN_1.8	CE-LZ_RT	ce_length_charge_biognosys_irt_deeplc_0.25	INO80_YEAST	NA	NA	NA	NA	13.965675267053859	14.5060710975741	NA	14.23587318231398	S.Cerevisiae	NA	FALSE
HYECmix_Bruderer17	DIA-NN_1.8	CE-LZ_RT	ce_length_charge_biognosys_irt_deeplc_0.25	SYL_ECOLI	16.637523520598773	16.660056729887554	16.727148529214347	16.21609393903623	16.178413440346763	16.236481968284114	16.674909593233558	16.210329782555704	E.Coli	0.46457981067785425	TRUE
HYECmix_Bruderer17	DIA-NN_1.8	CE-LZ_RT	ce_length_charge_biognosys_irt_deeplc_0.25	GBLP_YEAST	17.64117070455816	18.20360483698522	18.31967603229868	18.036159967383767	18.311539241083924	18.614424156169814	18.054817191280687	18.320707788212502	S.Cerevisiae	-0.2658905969318148	TRUE
HYECmix_Bruderer17	DIA-NN_1.8	CE-LZ_RT	ce_length_charge_biognosys_irt_deeplc_0.25	NEMF_HUMAN	15.625407803654054	15.541072533828354	15.50195854956285	15.69082825991087	15.44290685092454	15.866612045316534	15.556146295681753	15.666782385383982	H.Sapiens	-0.11063608970222916	TRUE
HYECmix_Bruderer17	DIA-NN_1.8	CE-LZ_RT	ce_length_charge_biognosys_irt_deeplc_0.25	TYSD1_HUMAN	14.303485014720927	14.026998068534798	14.475022920407199	14.102700739084133	13.971817216758113	14.52539333361313	14.268502001220975	14.199970429818459	H.Sapiens	0.06853157140251653	TRUE
HYECmix_Bruderer17	DIA-NN_1.8	CE-LZ_RT	ce_length_charge_biognosys_irt_deeplc_0.25	NU160_HUMAN	15.73084429685154	15.585220415405875	15.57135364010915	15.657819527588435	15.549047100067108	15.65460454127105	15.629139450788855	15.620490389642198	H.Sapiens	0.008649061146657644	TRUE
HYECmix_Bruderer17	DIA-NN_1.8	CE-LZ_RT	ce_length_charge_biognosys_irt_deeplc_0.25	TALB_ECOLI	18.607770870335663	18.59823240860772	18.592517138137296	18.142898018737156	18.03886523670211	18.054384874427615	18.59950680569356	18.07871604328896	E.Coli	0.5207907624046015	TRUE
HYECmix_Bruderer17	DIA-NN_1.8	CE-LZ_RT	ce_length_charge_biognosys_irt_deeplc_0.25	YAFC_ECOLI	14.432968068599292	14.287652295975446	14.136160715611947	14.233432406160437	NA	14.010797821863758	14.285593693395562	14.122115114012097	E.Coli	0.16347857938346522	TRUE
HYECmix_Bruderer17	DIA-NN_1.8	CE-LZ_RT	ce_length_charge_biognosys_irt_deeplc_0.25	FAS_HUMAN	18.134131291669352	17.99664399552406	18.006373008038032	17.985432176997307	17.86437116944202	18.054819167475827	18.04571609841048	17.968207504638386	H.Sapiens	0.07750859377209451	TRUE
HYECmix_Bruderer17	DIA-NN_1.8	CE-LZ_RT	ce_length_charge_biognosys_irt_deeplc_0.25	RAD18_HUMAN	15.391587115563748	15.606243528583708	15.59070300430713	15.000792560955103	15.440730315271257	15.639194068740448	15.529511216151528	15.360238981655602	H.Sapiens	0.1692722344959261	TRUE
HYECmix_Bruderer17	DIA-NN_1.8	CE-LZ_RT	ce_length_charge_biognosys_irt_deeplc_0.25	MBHM_ECOLI	15.977483497249393	15.991990932890083	16.147005096173284	15.46650000662213	15.62568878146344	15.863109366180847	16.03882650877092	15.65176605142214	E.Coli	0.38706045734878103	TRUE
HYECmix_Bruderer17	DIA-NN_1.8	CE-LZ_RT	ce_length_charge_biognosys_irt_deeplc_0.25	RL1D1_HUMAN	17.809000872775076	17.61594177234099	17.388963032756454	17.778308896380068	17.522063056740514	17.45553795410652	17.604635225957505	17.585303302409034	H.Sapiens	0.019331923548470797	TRUE
HYECmix_Bruderer17	DIA-NN_1.8	CE-LZ_RT	ce_length_charge_biognosys_irt_deeplc_0.25	COPB2_HUMAN	16.328182764628107	16.321308977883156	16.274264837768673	16.3648739738374	16.15722319980961	16.267287682547455	16.307918860093313	16.263128285398157	H.Sapiens	0.04479057469515624	TRUE
HYECmix_Bruderer17	DIA-NN_1.8	CE-LZ_RT	ce_length_charge_biognosys_irt_deeplc_0.25	MDC1_HUMAN	15.677030854590178	15.568251996767481	15.68548350564239	15.620750718980414	15.521261506842643	15.660841642811192	15.643588785666683	15.60095128954475	H.Sapiens	0.04263749612193379	TRUE
HYECmix_Bruderer17	DIA-NN_1.8	CE-LZ_RT	ce_length_charge_biognosys_irt_deeplc_0.25	MOT1_HUMAN	16.566537921276595	16.37563142477268	16.4527342237616	16.55841869832305	16.33428166701009	16.27633419433954	16.464967856603625	16.38967818655756	H.Sapiens	0.07528967004606457	TRUE
HYECmix_Bruderer17	DIA-NN_1.8	CE-LZ_RT	ce_length_charge_biognosys_irt_deeplc_0.25	RTF2_HUMAN	15.151631144554035	15.056029715782731	15.02559006615233	15.220759331052957	15.019699424574013	15.133171162917382	15.077750308829698	15.124543306181451	H.Sapiens	-0.04679299735175313	TRUE
HYECmix_Bruderer17	DIA-NN_1.8	CE-LZ_RT	ce_length_charge_biognosys_irt_deeplc_0.25	NDUF4_HUMAN	15.897827532334237	15.831662010277691	15.473003638199751	15.780137398512343	15.579985468167054	15.499116143827322	15.734164393603892	15.619746336835574	H.Sapiens	0.11441805676831862	TRUE
HYECmix_Bruderer17	DIA-NN_1.8	CE-LZ_RT	ce_length_charge_biognosys_irt_deeplc_0.25	COQ5_HUMAN	15.447678671161743	15.397961388705355	15.459397874036222	15.345700444203983	15.42320105655375	15.337942221177169	15.43501264463444	15.368947907311634	H.Sapiens	0.06606473732280627	TRUE
HYECmix_Bruderer17	DIA-NN_1.8	CE-LZ_RT	ce_length_charge_biognosys_irt_deeplc_0.25	YTFQ_ECOLI	16.921693552792657	16.96318046603092	17.064527818954794	16.563596113362767	16.437504354793777	16.591459081025604	16.983133945926124	16.530853183060717	E.Coli	0.4522807628654064	TRUE
HYECmix_Bruderer17	DIA-NN_1.8	CE-LZ_RT	ce_length_charge_biognosys_irt_deeplc_0.25	RM01_YEAST	15.429288817947265	16.0663857946904	15.391511602389022	15.203024112511734	15.9126700044622	15.953891418561012	15.629062071675563	15.689861845178315	S.Cerevisiae	-0.060799773502752785	TRUE
HYECmix_Bruderer17	DIA-NN_1.8	CE-LZ_RT	ce_length_charge_biognosys_irt_deeplc_0.25	HNRPM_HUMAN	18.731229581991276	18.620808400976127	18.527284915726796	18.70691490532544	18.56451270889211	18.579902895755566	18.6264409662314	18.61711016999104	H.Sapiens	0.009330796240359263	TRUE
HYECmix_Bruderer17	DIA-NN_1.8	CE-LZ_RT	ce_length_charge_biognosys_irt_deeplc_0.25	YNCE_ECOLI	16.465694738209393	16.510465286140242	16.582197192503234	16.17005375908181	15.915680976354553	16.184468619804974	16.519452405617624	16.090067785080446	E.Coli	0.42938462053717785	TRUE
HYECmix_Bruderer17	DIA-NN_1.8	CE-LZ_RT	ce_length_charge_biognosys_irt_deeplc_0.25	GALT2_HUMAN;GALT4_CAEEL	16.443767072669	16.165390935192914	16.015779415645618	16.40367715128895	16.551676358760872	16.234098178296104	16.20831247450251	16.39648389611531	Mixed	-0.18817142161280032	FALSE
HYECmix_Bruderer17	DIA-NN_1.8	CE-LZ_RT	ce_length_charge_biognosys_irt_deeplc_0.25	HDGR2_HUMAN	15.882000132653456	15.738395802841987	15.462251939631075	15.822039763088704	15.638674927941423	15.569939028038537	15.694215958375507	15.676884573022887	H.Sapiens	0.017331385352619577	TRUE
HYECmix_Bruderer17	DIA-NN_1.8	CE-LZ_RT	ce_length_charge_biognosys_irt_deeplc_0.25	NECP2_HUMAN	15.713643235314175	15.832866856964115	15.854130073447338	15.799419443750711	16.154793440351263	16.072295067134778	15.800213388575209	16.008835983745584	H.Sapiens	-0.2086225951703753	TRUE
HYECmix_Bruderer17	DIA-NN_1.8	CE-LZ_RT	ce_length_charge_biognosys_irt_deeplc_0.25	THRC_ECOLI	15.870308615624253	16.00889750720268	16.04065713359968	15.493687590569902	15.666399853778628	15.545596977810137	15.973287752142204	15.568561474052888	E.Coli	0.40472627808931527	TRUE
HYECmix_Bruderer17	DIA-NN_1.8	CE-LZ_RT	ce_length_charge_biognosys_irt_deeplc_0.25	AQR_HUMAN	15.670353868366165	15.522608186787725	15.579545801422105	15.638841768751462	15.450471774359915	15.719494324478275	15.590835952191998	15.602935955863217	H.Sapiens	-0.012100003671218218	TRUE
HYECmix_Bruderer17	DIA-NN_1.8	CE-LZ_RT	ce_length_charge_biognosys_irt_deeplc_0.25	PYR1_HUMAN	16.79704827346256	16.63936456197441	16.700037705915086	16.728635968429288	16.573352837407235	16.728897216725922	16.712150180450685	16.676962007520814	H.Sapiens	0.03518817292987109	TRUE
HYECmix_Bruderer17	DIA-NN_1.8	CE-LZ_RT	ce_length_charge_biognosys_irt_deeplc_0.25	TIA1_HUMAN	15.100480182276067	14.968849775297555	14.84289595592113	15.029153741446724	14.875643435752078	14.930982918229079	14.970741971164918	14.945260031809294	H.Sapiens	0.025481939355623595	TRUE
HYECmix_Bruderer17	DIA-NN_1.8	CE-LZ_RT	ce_length_charge_biognosys_irt_deeplc_0.25	POM33_YEAST	15.639458987199312	16.153109491894234	15.726924531604356	16.176238575160497	16.260834714577783	15.592094672209322	15.839831003565967	16.009722653982536	S.Cerevisiae	-0.1698916504165684	TRUE
HYECmix_Bruderer17	DIA-NN_1.8	CE-LZ_RT	ce_length_charge_biognosys_irt_deeplc_0.25	HFLK_ECOLI	17.511171655027056	17.506015194448427	17.41979726945085	17.07125496354472	16.983892748837413	16.911225117263506	17.47899470630878	16.988790943215214	E.Coli	0.4902037630935645	TRUE
HYECmix_Bruderer17	DIA-NN_1.8	CE-LZ_RT	ce_length_charge_biognosys_irt_deeplc_0.25	1433E_HUMAN	19.715554258508465	19.634635873877315	19.62820964724824	19.711332454510263	19.565207887222734	19.574488843424646	19.65946659321134	19.61700972838588	H.Sapiens	0.04245686482546063	TRUE
HYECmix_Bruderer17	DIA-NN_1.8	CE-LZ_RT	ce_length_charge_biognosys_irt_deeplc_0.25	SELO_ECOLI	15.668695558781518	15.427840267413432	15.402116063548506	15.005662637477752	14.631425832833267	15.057187023023141	15.499550629914486	14.898091831111387	E.Coli	0.6014587988030993	TRUE
HYECmix_Bruderer17	DIA-NN_1.8	CE-LZ_RT	ce_length_charge_biognosys_irt_deeplc_0.25	GPA1_YEAST	13.900339838881525	14.20075395502649	14.041398676628093	14.214898882122926	14.06576319507013	14.697676021458232	14.047497490178703	14.326112699550428	S.Cerevisiae	-0.27861520937172557	TRUE
HYECmix_Bruderer17	DIA-NN_1.8	CE-LZ_RT	ce_length_charge_biognosys_irt_deeplc_0.25	ATPD_ECOLI	18.31526747039653	18.120490314203593	18.129895262713916	17.699864741977404	17.48184960325317	17.950598368887633	18.188551015771345	17.71077090470607	E.Coli	0.4777801110652753	TRUE
HYECmix_Bruderer17	DIA-NN_1.8	CE-LZ_RT	ce_length_charge_biognosys_irt_deeplc_0.25	ALDH2_YEAST;ALDH3_YEAST	17.606722037591496	17.930517426797167	17.800233844185282	17.999761020927274	17.965887105680295	18.005082894791876	17.779157769524648	17.990243673799814	S.Cerevisiae	-0.2110859042751656	TRUE
HYECmix_Bruderer17	DIA-NN_1.8	CE-LZ_RT	ce_length_charge_biognosys_irt_deeplc_0.25	LIN41_CAEEL	15.830569875289166	15.741067128125831	15.672862664858346	15.979743291306816	15.698901612247822	15.67527704599301	15.748166556091114	15.784640649849216	C.Elegans	-0.036474093758101844	TRUE
HYECmix_Bruderer17	DIA-NN_1.8	CE-LZ_RT	ce_length_charge_biognosys_irt_deeplc_0.25	FAS1_YEAST	16.681558136555108	17.11591664638838	17.17545060963693	17.051803415703226	17.223391986481495	17.32676502052281	16.99097513086014	17.200653474235843	S.Cerevisiae	-0.20967834337570324	TRUE
HYECmix_Bruderer17	DIA-NN_1.8	CE-LZ_RT	ce_length_charge_biognosys_irt_deeplc_0.25	WDR75_HUMAN	15.412499576970307	15.279827668940639	15.463894987685737	15.391276941340799	15.375884519061627	15.534608531152356	15.385407411198894	15.43392333051826	H.Sapiens	-0.04851591931936561	TRUE
HYECmix_Bruderer17	DIA-NN_1.8	CE-LZ_RT	ce_length_charge_biognosys_irt_deeplc_0.25	DFFA_HUMAN	16.70329624998633	16.59364179112331	16.412274908995485	16.681639945825776	16.4480001788974	16.512323356269683	16.56973765003504	16.547321160330952	H.Sapiens	0.022416489704088605	TRUE
HYECmix_Bruderer17	DIA-NN_1.8	CE-LZ_RT	ce_length_charge_biognosys_irt_deeplc_0.25	SRRM2_HUMAN	16.704066818746206	16.61549639193475	16.678550999586637	16.6835819290767	16.592862872477017	16.598678924437056	16.666038070089197	16.625041241996925	H.Sapiens	0.0409968280922719	TRUE
HYECmix_Bruderer17	DIA-NN_1.8	CE-LZ_RT	ce_length_charge_biognosys_irt_deeplc_0.25	SDHA_YEAST	15.90581084487374	16.22933066241427	16.212718351873757	16.289708820390313	16.259654964895137	16.424859620654402	16.115953286387256	16.324741135313285	S.Cerevisiae	-0.20878784892602908	TRUE
HYECmix_Bruderer17	DIA-NN_1.8	CE-LZ_RT	ce_length_charge_biognosys_irt_deeplc_0.25	SDHA_HUMAN	17.872865550325653	17.76432753085096	17.81660170901111	17.82156007573025	17.730044011931533	17.802379594999206	17.81793159672924	17.784661227553663	H.Sapiens	0.03327036917557891	TRUE
HYECmix_Bruderer17	DIA-NN_1.8	CE-LZ_RT	ce_length_charge_biognosys_irt_deeplc_0.25	LG3BP_HUMAN	16.41247980598612	16.17837586263305	16.18877369770545	16.183285752652257	16.107631840114795	16.175900672075972	16.25987645544154	16.155606088281008	H.Sapiens	0.10427036716053095	TRUE
HYECmix_Bruderer17	DIA-NN_1.8	CE-LZ_RT	ce_length_charge_biognosys_irt_deeplc_0.25	CDKAL_CAEEL	16.171407864179525	16.011234912939624	15.938701859066262	16.19179800701222	16.0615139063415	16.28375327083025	16.040448212061804	16.179021728061322	C.Elegans	-0.13857351599951784	TRUE
HYECmix_Bruderer17	DIA-NN_1.8	CE-LZ_RT	ce_length_charge_biognosys_irt_deeplc_0.25	UBPY_CAEEL	15.348244159603757	15.325486336024625	15.112293561854019	15.565026212738445	15.394031812652402	15.330698924169615	15.2620080191608	15.429918983186822	C.Elegans	-0.1679109640260208	TRUE
HYECmix_Bruderer17	DIA-NN_1.8	CE-LZ_RT	ce_length_charge_biognosys_irt_deeplc_0.25	RT18_YEAST	14.78365404580837	14.682073506531918	14.578039357571138	15.07527091656591	15.126498189423522	15.199742335454047	14.681255636637141	15.133837147147826	S.Cerevisiae	-0.45258151051068474	TRUE
HYECmix_Bruderer17	DIA-NN_1.8	CE-LZ_RT	ce_length_charge_biognosys_irt_deeplc_0.25	SRLD_ECOLI	15.943994937794876	15.651258956234757	15.445882181916389	15.327077706251657	15.295571878640674	15.3124067963603	15.680378691982007	15.311685460417543	E.Coli	0.368693231564464	TRUE
HYECmix_Bruderer17	DIA-NN_1.8	CE-LZ_RT	ce_length_charge_biognosys_irt_deeplc_0.25	GABAT_YEAST	15.92249587963133	16.390779125662313	16.359078032082717	16.31950640731358	16.48028080525087	16.454400921209654	16.224117679125452	16.418062711258035	S.Cerevisiae	-0.19394503213258218	TRUE
HYECmix_Bruderer17	DIA-NN_1.8	CE-LZ_RT	ce_length_charge_biognosys_irt_deeplc_0.25	CBX8_HUMAN	15.661154160711925	15.557357728565485	15.609772049070637	15.584892501618624	15.427193242385854	15.49505804854354	15.609427979449348	15.502381264182672	H.Sapiens	0.10704671526667653	TRUE
HYECmix_Bruderer17	DIA-NN_1.8	CE-LZ_RT	ce_length_charge_biognosys_irt_deeplc_0.25	VPS51_HUMAN	15.386223555040528	14.976120895493226	15.044132620787437	15.161076669918799	15.0520011082475	15.156286053679144	15.135492357107063	15.123121277281815	H.Sapiens	0.012371079825248543	TRUE
HYECmix_Bruderer17	DIA-NN_1.8	CE-LZ_RT	ce_length_charge_biognosys_irt_deeplc_0.25	QCR1_YEAST	16.447030796067597	16.887197635319467	16.9892979234556	16.72575262101186	17.00688183624845	17.11260994114373	16.774508784947553	16.948414799468015	S.Cerevisiae	-0.17390601452046184	TRUE
HYECmix_Bruderer17	DIA-NN_1.8	CE-LZ_RT	ce_length_charge_biognosys_irt_deeplc_0.25	SYAM_HUMAN	15.731332040636373	15.621475264145738	15.559406317979123	15.773589289042945	15.571469510630223	15.51735794363403	15.63740454092041	15.620805581102399	H.Sapiens	0.01659895981801185	TRUE
HYECmix_Bruderer17	DIA-NN_1.8	CE-LZ_RT	ce_length_charge_biognosys_irt_deeplc_0.25	FSF1_YEAST	14.907663543448729	15.182294971421527	15.352693358770185	15.056639704242256	15.292050824744477	15.49000512712248	15.147550624546813	15.279565218703071	S.Cerevisiae	-0.13201459415625827	TRUE
HYECmix_Bruderer17	DIA-NN_1.8	CE-LZ_RT	ce_length_charge_biognosys_irt_deeplc_0.25	RAD23_YEAST	16.073965243790084	16.52276610570266	16.332843783288105	16.46196072918763	16.50292238622655	16.32393377956012	16.309858377593617	16.429605631658102	S.Cerevisiae	-0.11974725406448528	TRUE
HYECmix_Bruderer17	DIA-NN_1.8	CE-LZ_RT	ce_length_charge_biognosys_irt_deeplc_0.25	ADHP_ECOLI	15.573545844662533	15.515051371544883	15.454363198669103	15.064730362429831	14.823340002202603	15.286835928901077	15.514320138292174	15.058302097844503	E.Coli	0.45601804044767036	TRUE
HYECmix_Bruderer17	DIA-NN_1.8	CE-LZ_RT	ce_length_charge_biognosys_irt_deeplc_0.25	PIL1_YEAST	18.418279355600156	18.920491848528584	19.061468210189034	18.798481922060724	18.997907269082486	19.332664961957228	18.80007980477259	19.043018051033478	S.Cerevisiae	-0.24293824626088778	TRUE
HYECmix_Bruderer17	DIA-NN_1.8	CE-LZ_RT	ce_length_charge_biognosys_irt_deeplc_0.25	ALDH2_HUMAN	18.837497699617806	18.738041884351546	18.76572866325467	18.67091964735593	18.602678353265812	18.847786742285574	18.780422749074674	18.707128247635772	H.Sapiens	0.0732945014389017	TRUE
HYECmix_Bruderer17	DIA-NN_1.8	CE-LZ_RT	ce_length_charge_biognosys_irt_deeplc_0.25	BOLA_ECOLI	14.641911671277011	15.044694916490963	15.354758010150784	14.39525610479311	14.67074093121893	15.483727200211924	15.013788199306253	14.84990807874132	E.Coli	0.16388012056493295	TRUE
HYECmix_Bruderer17	DIA-NN_1.8	CE-LZ_RT	ce_length_charge_biognosys_irt_deeplc_0.25	COMD3_HUMAN	16.199550327513194	16.16596919981122	16.13870254706641	16.119977595675397	16.02865090067048	16.214578023788754	16.16807402479694	16.121068840044877	H.Sapiens	0.047005184752062945	TRUE
HYECmix_Bruderer17	DIA-NN_1.8	CE-LZ_RT	ce_length_charge_biognosys_irt_deeplc_0.25	DDX42_HUMAN	16.0454702485651	15.950876109441033	15.967082422193783	16.045219267457597	15.851416112865254	16.02630244658847	15.987809593399971	15.97431260897044	H.Sapiens	0.013496984429531622	TRUE
HYECmix_Bruderer17	DIA-NN_1.8	CE-LZ_RT	ce_length_charge_biognosys_irt_deeplc_0.25	RED_HUMAN	16.691700272917892	16.438036125648548	16.230445651536122	16.602641662943523	16.288174617360692	16.591580683954955	16.453394016700855	16.494132321419723	H.Sapiens	-0.04073830471886808	TRUE
HYECmix_Bruderer17	DIA-NN_1.8	CE-LZ_RT	ce_length_charge_biognosys_irt_deeplc_0.25	BAMD_ECOLI	16.378273762568845	16.440110378136595	16.356713471187724	15.987169740230213	15.985183208174753	15.865455446790445	16.39169920396439	15.945936131731804	E.Coli	0.4457630722325856	TRUE
HYECmix_Bruderer17	DIA-NN_1.8	CE-LZ_RT	ce_length_charge_biognosys_irt_deeplc_0.25	ACCC_ECOLI	17.790288038064883	17.679439007698107	17.609828277601473	17.284198973133336	17.085478915775166	17.236220524863178	17.693185107788153	17.201966137923893	E.Coli	0.49121896986425995	TRUE
HYECmix_Bruderer17	DIA-NN_1.8	CE-LZ_RT	ce_length_charge_biognosys_irt_deeplc_0.25	CC124_HUMAN	16.674807090235976	16.614353636113464	16.781317858073287	16.643202626002775	16.579628855173404	16.827086815768777	16.69015952814091	16.683306098981653	H.Sapiens	0.0068534291592570185	TRUE
HYECmix_Bruderer17	DIA-NN_1.8	CE-LZ_RT	ce_length_charge_biognosys_irt_deeplc_0.25	MRT4_HUMAN	16.85278435375336	16.726854025023357	16.624239664122047	16.820375352694054	16.648117025980714	16.721019183061188	16.73462601429959	16.72983718724532	H.Sapiens	0.004788827054269973	TRUE
HYECmix_Bruderer17	DIA-NN_1.8	CE-LZ_RT	ce_length_charge_biognosys_irt_deeplc_0.25	SPEE_HUMAN	17.03981766592847	16.976411302454128	17.020338371608585	16.992060335961014	16.9354118085822	17.070999998183183	17.012189113330393	16.999490714242132	H.Sapiens	0.012698399088261425	TRUE
HYECmix_Bruderer17	DIA-NN_1.8	CE-LZ_RT	ce_length_charge_biognosys_irt_deeplc_0.25	LSD1_CAEEL	15.247028297992888	15.196214558282739	15.342125628338817	15.308885567066357	15.280012291981802	15.412267086696703	15.261789494871481	15.333721648581621	C.Elegans	-0.07193215371014006	TRUE
HYECmix_Bruderer17	DIA-NN_1.8	CE-LZ_RT	ce_length_charge_biognosys_irt_deeplc_0.25	CB072_HUMAN	NA	NA	15.250389391705236	NA	NA	14.406101815696937	15.250389391705236	14.406101815696937	H.Sapiens	0.8442875760082984	FALSE
HYECmix_Bruderer17	DIA-NN_1.8	CE-LZ_RT	ce_length_charge_biognosys_irt_deeplc_0.25	WDR81_HUMAN	NA	12.547341339044094	NA	NA	NA	NA	12.547341339044094	NA	H.Sapiens	NA	FALSE
HYECmix_Bruderer17	DIA-NN_1.8	CE-LZ_RT	ce_length_charge_biognosys_irt_deeplc_0.25	YSD2_CAEEL	17.118112486182753	16.96500261311577	16.762099220605798	17.262213182300496	17.119748342766584	16.71442829579841	16.94840477330144	17.032129940288495	C.Elegans	-0.08372516698705468	TRUE
HYECmix_Bruderer17	DIA-NN_1.8	CE-LZ_RT	ce_length_charge_biognosys_irt_deeplc_0.25	RL1_ECOLI	19.68885452356702	19.6328504290172	19.60427746220135	19.155032182601442	18.99502530034417	19.17986075155011	19.641994138261857	19.109972744831907	E.Coli	0.5320213934299503	TRUE
HYECmix_Bruderer17	DIA-NN_1.8	CE-LZ_RT	ce_length_charge_biognosys_irt_deeplc_0.25	UBXN6_HUMAN	15.12331250386319	15.863704854897337	15.868201461940991	15.456249069223585	NA	15.199584839518963	15.618406273567173	15.327916954371274	H.Sapiens	0.29048931919589904	FALSE
HYECmix_Bruderer17	DIA-NN_1.8	CE-LZ_RT	ce_length_charge_biognosys_irt_deeplc_0.25	SCOT_CAEEL	17.773919977781876	17.662279312350336	17.57386662024736	17.79124249204014	17.732329116606167	17.73642505262333	17.670021970126523	17.75333222042321	C.Elegans	-0.08331025029668737	TRUE
HYECmix_Bruderer17	DIA-NN_1.8	CE-LZ_RT	ce_length_charge_biognosys_irt_deeplc_0.25	RLA3_YEAST	19.467565589348983	19.855479738311008	20.488023541385193	19.832171097801613	20.203770339416582	20.59975088155773	19.937022956348393	20.211897439591976	S.Cerevisiae	-0.27487448324358255	TRUE
HYECmix_Bruderer17	DIA-NN_1.8	CE-LZ_RT	ce_length_charge_biognosys_irt_deeplc_0.25	BAG6_HUMAN	16.114055694409764	16.08397751594679	16.0372840650259	16.035308647153737	15.888083506623039	15.955313515411783	16.078439091794152	15.959568556396187	H.Sapiens	0.11887053539796533	TRUE
HYECmix_Bruderer17	DIA-NN_1.8	CE-LZ_RT	ce_length_charge_biognosys_irt_deeplc_0.25	SYFB_HUMAN	17.25168734440879	17.003930603735697	16.9500137865706	17.08912403306023	16.85626995115509	17.06475279097984	17.068543911571695	17.003382258398386	H.Sapiens	0.06516165317330902	TRUE
HYECmix_Bruderer17	DIA-NN_1.8	CE-LZ_RT	ce_length_charge_biognosys_irt_deeplc_0.25	AMIA_ECOLI	15.055756109196677	15.371824360616758	14.872157891757738	15.384271629511817	14.574324954100469	15.171750341094176	15.09991278719039	15.043448974902153	E.Coli	0.05646381228823749	FALSE
HYECmix_Bruderer17	DIA-NN_1.8	CE-LZ_RT	ce_length_charge_biognosys_irt_deeplc_0.25	HPPD_CAEEL	18.14688636061272	17.952766148631042	17.866917819677308	18.165757688368256	18.02257180639233	18.131296460323192	17.988856776307024	18.106541985027928	C.Elegans	-0.11768520872090349	TRUE
HYECmix_Bruderer17	DIA-NN_1.8	CE-LZ_RT	ce_length_charge_biognosys_irt_deeplc_0.25	CLPB_ECOLI	17.56253730515733	17.54179252818097	17.51662583873919	17.085036727815076	16.99621247715799	17.110271642957795	17.540318557359164	17.06384028264362	E.Coli	0.47647827471554294	TRUE
HYECmix_Bruderer17	DIA-NN_1.8	CE-LZ_RT	ce_length_charge_biognosys_irt_deeplc_0.25	RIDA_HUMAN	17.346785841450995	17.26890113532065	17.498497403881554	17.205366377007966	17.18904917325879	17.494478273167843	17.371394793551065	17.296297941144868	H.Sapiens	0.07509685240619746	TRUE
HYECmix_Bruderer17	DIA-NN_1.8	CE-LZ_RT	ce_length_charge_biognosys_irt_deeplc_0.25	DEOC_HUMAN	15.554431545902931	15.400603906484603	15.578762337734267	15.431406256278638	15.334492627464645	15.660434836760073	15.5112659300406	15.475444573501118	H.Sapiens	0.03582135653948271	TRUE
HYECmix_Bruderer17	DIA-NN_1.8	CE-LZ_RT	ce_length_charge_biognosys_irt_deeplc_0.25	YIDR_ECOLI	15.841326599462233	15.909406107740105	15.949938572291023	15.368118055588198	15.585658384411385	15.487918604102667	15.900223759831121	15.48056501470075	E.Coli	0.4196587451303717	TRUE
HYECmix_Bruderer17	DIA-NN_1.8	CE-LZ_RT	ce_length_charge_biognosys_irt_deeplc_0.25	TKFC_HUMAN	17.50458372899632	17.298124082093697	17.495316505035216	17.27988773197456	17.21251284355093	17.527295767841483	17.432674772041743	17.339898781122326	H.Sapiens	0.09277599091941724	TRUE
HYECmix_Bruderer17	DIA-NN_1.8	CE-LZ_RT	ce_length_charge_biognosys_irt_deeplc_0.25	NAT10_CAEEL	15.274678325891673	15.093420332520237	15.186210412015896	15.22982315380014	15.267483067198427	15.326961875044665	15.184769690142602	15.27475603201441	C.Elegans	-0.08998634187180876	TRUE
HYECmix_Bruderer17	DIA-NN_1.8	CE-LZ_RT	ce_length_charge_biognosys_irt_deeplc_0.25	SYK_CAEEL	18.122114112338934	17.997463125746474	17.850081205328507	18.18313556235169	18.068751725577947	18.136849939781378	17.98988614780464	18.12957907590367	C.Elegans	-0.13969292809903067	TRUE
HYECmix_Bruderer17	DIA-NN_1.8	CE-LZ_RT	ce_length_charge_biognosys_irt_deeplc_0.25	GLO2_YEAST	14.246196714511058	14.614572670266275	14.560466967331712	14.759925758268064	14.887560832102983	15.291932071979613	14.473745450703015	14.979806220783553	S.Cerevisiae	-0.5060607700805377	TRUE
HYECmix_Bruderer17	DIA-NN_1.8	CE-LZ_RT	ce_length_charge_biognosys_irt_deeplc_0.25	KTN1_HUMAN	16.145432038832098	15.99068787874285	15.751232555811324	16.068299657735032	15.92342248318895	15.841627823101447	15.96245082446209	15.944449988008477	H.Sapiens	0.018000836453612834	TRUE
HYECmix_Bruderer17	DIA-NN_1.8	CE-LZ_RT	ce_length_charge_biognosys_irt_deeplc_0.25	YBIS_ECOLI	16.606779094670866	16.654156791464477	16.787185902011057	16.10618822276818	16.125880982192335	16.191432123728884	16.682707262715468	16.14116710956313	E.Coli	0.5415401531523365	TRUE
HYECmix_Bruderer17	DIA-NN_1.8	CE-LZ_RT	ce_length_charge_biognosys_irt_deeplc_0.25	SYFB_CAEEL	17.357500332923465	17.148353557309026	17.218166609866685	17.3797643702677	17.28931559431914	17.45666901326957	17.241340166699725	17.37524965928547	C.Elegans	-0.1339094925857438	TRUE
HYECmix_Bruderer17	DIA-NN_1.8	CE-LZ_RT	ce_length_charge_biognosys_irt_deeplc_0.25	DDX20_HUMAN	15.14950861361419	15.071107508917192	14.980722757508767	15.134909609386327	15.088068025287644	15.018151580578037	15.067112960013382	15.080376405084003	H.Sapiens	-0.013263445070620605	TRUE
HYECmix_Bruderer17	DIA-NN_1.8	CE-LZ_RT	ce_length_charge_biognosys_irt_deeplc_0.25	PGK_YEAST	19.96944530440498	20.346408560988255	20.33748316163321	20.36485580066638	20.455056934297378	20.697775616492198	20.217779009008815	20.505896117151984	S.Cerevisiae	-0.2881171081431688	TRUE
HYECmix_Bruderer17	DIA-NN_1.8	CE-LZ_RT	ce_length_charge_biognosys_irt_deeplc_0.25	RS17_CAEEL	19.277658143125105	19.209468180918044	19.236690073265173	19.441634853809298	19.324324846956422	19.317659119968962	19.24127213243611	19.361206273578226	C.Elegans	-0.11993414114211731	TRUE
HYECmix_Bruderer17	DIA-NN_1.8	CE-LZ_RT	ce_length_charge_biognosys_irt_deeplc_0.25	HSP7E_HUMAN	16.3740038019721	16.227753888081068	16.340841158469086	16.217417789492263	16.126659292191768	16.398899223589783	16.314199616174086	16.247658768424603	H.Sapiens	0.06654084774948288	TRUE
HYECmix_Bruderer17	DIA-NN_1.8	CE-LZ_RT	ce_length_charge_biognosys_irt_deeplc_0.25	DHX29_HUMAN	14.860868675327406	14.75103983452102	14.623024498069542	14.701980497710352	14.609994768185638	14.740599167240825	14.744977669305989	14.684191477712272	H.Sapiens	0.06078619159371712	TRUE
HYECmix_Bruderer17	DIA-NN_1.8	CE-LZ_RT	ce_length_charge_biognosys_irt_deeplc_0.25	MTMR1_HUMAN	13.445715188415052	13.394504961357624	13.167130549286679	13.178410848121008	13.221574880384537	13.612336330505071	13.335783566353118	13.337440686336873	H.Sapiens	-0.001657119983754285	TRUE
HYECmix_Bruderer17	DIA-NN_1.8	CE-LZ_RT	ce_length_charge_biognosys_irt_deeplc_0.25	RRP1_HUMAN	16.111032368994508	15.910094168822832	15.771981463916825	16.074030912997763	15.82263185647368	15.60842689605821	15.931036000578056	15.835029888509885	H.Sapiens	0.09600611206817078	TRUE
HYECmix_Bruderer17	DIA-NN_1.8	CE-LZ_RT	ce_length_charge_biognosys_irt_deeplc_0.25	GOLP3_HUMAN	15.371474449386737	15.046866582818152	14.929003830555974	15.213260218414883	15.000445928919929	15.084231635009745	15.115781620920288	15.099312594114853	H.Sapiens	0.01646902680543505	TRUE
HYECmix_Bruderer17	DIA-NN_1.8	CE-LZ_RT	ce_length_charge_biognosys_irt_deeplc_0.25	RNQ1_YEAST	15.292716094420546	15.73859882420162	15.618900547008735	15.59155912862294	15.81186154402736	15.726749884112824	15.550071821876967	15.710056852254375	S.Cerevisiae	-0.15998503037740797	TRUE
HYECmix_Bruderer17	DIA-NN_1.8	CE-LZ_RT	ce_length_charge_biognosys_irt_deeplc_0.25	GNPI1_HUMAN	16.953371079880352	16.94562684825728	16.717159922793705	16.93591433331863	16.85881986412692	16.810785450757493	16.87205261697711	16.868506549401015	H.Sapiens	0.0035460675760958793	TRUE
HYECmix_Bruderer17	DIA-NN_1.8	CE-LZ_RT	ce_length_charge_biognosys_irt_deeplc_0.25	K2013_HUMAN	13.93828194523374	13.12523108554061	13.727988009761113	13.473714200778991	13.401630478071711	13.740631045856702	13.597167013511822	13.538658574902469	H.Sapiens	0.058508438609353064	TRUE
HYECmix_Bruderer17	DIA-NN_1.8	CE-LZ_RT	ce_length_charge_biognosys_irt_deeplc_0.25	GYF1_CAEEL	16.64991499635918	16.541123367750412	16.424758036676774	16.77441588950162	16.653559453538264	16.44482705208772	16.538598800262122	16.624267465042536	C.Elegans	-0.0856686647804139	TRUE
HYECmix_Bruderer17	DIA-NN_1.8	CE-LZ_RT	ce_length_charge_biognosys_irt_deeplc_0.25	CMKMT_HUMAN	14.221768528036023	14.517814669323217	NA	NA	13.834140736496868	NA	14.369791598679619	13.834140736496868	H.Sapiens	0.5356508621827505	FALSE
HYECmix_Bruderer17	DIA-NN_1.8	CE-LZ_RT	ce_length_charge_biognosys_irt_deeplc_0.25	RL28_YEAST	17.087889216982617	17.42105549905699	17.612731496990605	17.508936806288055	17.516589706282303	17.866850723465983	17.373892071010072	17.630792412012113	S.Cerevisiae	-0.25690034100204073	TRUE
HYECmix_Bruderer17	DIA-NN_1.8	CE-LZ_RT	ce_length_charge_biognosys_irt_deeplc_0.25	HPDL_HUMAN	15.636650793859372	15.398370194183537	15.373162364458052	15.476417892011762	15.272015258312724	15.487530592528275	15.469394450833654	15.411987914284254	H.Sapiens	0.057406536549400755	TRUE
HYECmix_Bruderer17	DIA-NN_1.8	CE-LZ_RT	ce_length_charge_biognosys_irt_deeplc_0.25	SEC14_YEAST	16.21829864528111	16.71616130882043	16.67466723700152	16.581396750762433	16.75364579789995	16.86100972017562	16.536375730367684	16.732017422946	S.Cerevisiae	-0.19564169257831665	TRUE
HYECmix_Bruderer17	DIA-NN_1.8	CE-LZ_RT	ce_length_charge_biognosys_irt_deeplc_0.25	AMPL_HUMAN	16.981515381549457	16.84486413242125	16.859761042629817	16.887837872721633	16.743532839786724	16.795299965007366	16.895380185533508	16.808890225838574	H.Sapiens	0.08648995969493356	TRUE
HYECmix_Bruderer17	DIA-NN_1.8	CE-LZ_RT	ce_length_charge_biognosys_irt_deeplc_0.25	YCP4_YEAST	16.333665283304647	17.022461582157256	17.19438755400804	16.744658943551904	17.10469792662696	17.493050728064272	16.850171473156646	17.114135866081046	S.Cerevisiae	-0.2639643929244002	TRUE
HYECmix_Bruderer17	DIA-NN_1.8	CE-LZ_RT	ce_length_charge_biognosys_irt_deeplc_0.25	PUR8_HUMAN	16.12095790729592	16.053765704985324	15.946009492841736	16.081388999653875	15.885473863494022	16.064072275021168	16.040244368374328	16.010311712723023	H.Sapiens	0.02993265565130443	TRUE
HYECmix_Bruderer17	DIA-NN_1.8	CE-LZ_RT	ce_length_charge_biognosys_irt_deeplc_0.25	RL13_CAEEL	20.444247223577335	20.22307408974739	20.309020557372833	20.47624403658602	20.370677192276517	20.489657414229626	20.325447290232518	20.445526214364055	C.Elegans	-0.12007892413153698	TRUE
HYECmix_Bruderer17	DIA-NN_1.8	CE-LZ_RT	ce_length_charge_biognosys_irt_deeplc_0.25	ERR1_HUMAN	12.734841479341304	12.488973327836828	11.658749095478838	11.948930364089708	12.023573993662563	12.078845002267649	12.294187967552324	12.017116453339973	H.Sapiens	0.2770715142123503	FALSE
HYECmix_Bruderer17	DIA-NN_1.8	CE-LZ_RT	ce_length_charge_biognosys_irt_deeplc_0.25	SDHA_ECOLI	17.94556366634431	17.951799723895007	18.030081513715682	17.442171825947938	17.412838189414767	17.692777152133964	17.975814967985	17.515929055832224	E.Coli	0.4598859121527745	TRUE
HYECmix_Bruderer17	DIA-NN_1.8	CE-LZ_RT	ce_length_charge_biognosys_irt_deeplc_0.25	MLE_CAEEL	20.90626110864496	20.713938682670143	20.575020085485704	20.993811449396787	20.7404025948728	20.902380049266608	20.731739958933602	20.878864697845398	C.Elegans	-0.14712473891179556	TRUE
HYECmix_Bruderer17	DIA-NN_1.8	CE-LZ_RT	ce_length_charge_biognosys_irt_deeplc_0.25	ATP5E_CAEEL	18.26543396342596	18.328558863808173	18.133137141041125	18.48394986894386	18.157500034237273	18.442772920416257	18.242376656091754	18.361407607865797	C.Elegans	-0.1190309517740431	TRUE
HYECmix_Bruderer17	DIA-NN_1.8	CE-LZ_RT	ce_length_charge_biognosys_irt_deeplc_0.25	RB6I2_HUMAN	15.258562294910975	15.314076509148167	15.261433925800981	15.2512290982961	15.219395519181107	15.038196230461173	15.278024243286708	15.169606949312794	H.Sapiens	0.10841729397391475	TRUE
HYECmix_Bruderer17	DIA-NN_1.8	CE-LZ_RT	ce_length_charge_biognosys_irt_deeplc_0.25	RL13A_YEAST	18.45982575880801	18.838352008180603	18.764590306265504	18.851792157524777	18.97423300705627	18.941856600701275	18.68758935775137	18.922627255094106	S.Cerevisiae	-0.2350378973427354	TRUE
HYECmix_Bruderer17	DIA-NN_1.8	CE-LZ_RT	ce_length_charge_biognosys_irt_deeplc_0.25	EIF3H_CAEEL	17.32689578463297	17.19371593205413	17.08969985935542	17.437435604468817	17.366897076674192	17.359564519950094	17.203437192014174	17.3879657336977	C.Elegans	-0.18452854168352673	TRUE
HYECmix_Bruderer17	DIA-NN_1.8	CE-LZ_RT	ce_length_charge_biognosys_irt_deeplc_0.25	HIS1_YEAST	15.477246003817731	15.459966810885632	15.109839386106184	15.608002474563566	15.447156723978223	15.605311019581318	15.34901740026985	15.553490072707703	S.Cerevisiae	-0.20447267243785383	TRUE
HYECmix_Bruderer17	DIA-NN_1.8	CE-LZ_RT	ce_length_charge_biognosys_irt_deeplc_0.25	SYTM_HUMAN	16.23451078512127	16.1108979618383	15.964304926400954	16.146531471245257	15.927882764440628	15.96943490881463	16.103237891120173	16.014616381500172	H.Sapiens	0.08862150962000115	TRUE
HYECmix_Bruderer17	DIA-NN_1.8	CE-LZ_RT	ce_length_charge_biognosys_irt_deeplc_0.25	YQAB_ECOLI	15.624945656383703	15.863090627605207	15.652461997209866	15.229213322311557	15.199193570507452	15.019511369246986	15.713499427066258	15.149306087355331	E.Coli	0.5641933397109273	TRUE
HYECmix_Bruderer17	DIA-NN_1.8	CE-LZ_RT	ce_length_charge_biognosys_irt_deeplc_0.25	MTHR2_YEAST	15.360773615750007	15.693582980295552	15.323681208222881	15.596972842886784	15.719454031828448	15.808426432554189	15.459345934756147	15.708284435756473	S.Cerevisiae	-0.24893850100032644	TRUE
HYECmix_Bruderer17	DIA-NN_1.8	CE-LZ_RT	ce_length_charge_biognosys_irt_deeplc_0.25	FADA_ECOLI	15.678510984916198	15.606713649300298	15.475203518042328	NA	NA	15.247153455243168	15.586809384086274	15.247153455243168	E.Coli	0.339655928843106	FALSE
HYECmix_Bruderer17	DIA-NN_1.8	CE-LZ_RT	ce_length_charge_biognosys_irt_deeplc_0.25	CAN_CAEEL	16.40952465276434	16.2726357366255	16.26625749007532	16.491056922251015	16.30366221222988	16.421453267303473	16.316139293155054	16.40539080059479	C.Elegans	-0.08925150743973731	TRUE
HYECmix_Bruderer17	DIA-NN_1.8	CE-LZ_RT	ce_length_charge_biognosys_irt_deeplc_0.25	TOM34_HUMAN	16.230278274368246	16.215441216328735	16.37820281874467	16.284112748563885	16.2521708293937	16.4492175803493	16.27464076981388	16.328500386102295	H.Sapiens	-0.05385961628841329	TRUE
HYECmix_Bruderer17	DIA-NN_1.8	CE-LZ_RT	ce_length_charge_biognosys_irt_deeplc_0.25	TGO1_HUMAN	15.364283258091346	15.094475985812133	15.09387438098303	15.230143148157433	14.993929551738308	15.234623637706346	15.184211208295503	15.152898779200696	H.Sapiens	0.03131242909480747	TRUE
HYECmix_Bruderer17	DIA-NN_1.8	CE-LZ_RT	ce_length_charge_biognosys_irt_deeplc_0.25	YMDB_ECOLI	NA	16.364800961196494	15.97701565298872	NA	NA	15.312651149354831	16.170908307092606	15.312651149354831	E.Coli	0.8582571577377749	FALSE
HYECmix_Bruderer17	DIA-NN_1.8	CE-LZ_RT	ce_length_charge_biognosys_irt_deeplc_0.25	Z512B_HUMAN	15.26710584302105	NA	NA	14.569796680262769	14.481600447340014	NA	15.26710584302105	14.525698563801392	H.Sapiens	0.7414072792196578	FALSE
HYECmix_Bruderer17	DIA-NN_1.8	CE-LZ_RT	ce_length_charge_biognosys_irt_deeplc_0.25	MACD1_HUMAN	17.156915697416125	17.058196803436662	17.172576439279418	17.107409491420373	16.850693732136957	17.33332310774284	17.129229646710733	17.09714211043339	H.Sapiens	0.03208753627734495	TRUE
HYECmix_Bruderer17	DIA-NN_1.8	CE-LZ_RT	ce_length_charge_biognosys_irt_deeplc_0.25	RFA1_HUMAN	16.829943395140216	16.721637600882797	16.696824327180263	16.806851604820043	16.703065937544576	16.58455051859778	16.74946844106776	16.6981560203208	H.Sapiens	0.051312420746960186	TRUE
HYECmix_Bruderer17	DIA-NN_1.8	CE-LZ_RT	ce_length_charge_biognosys_irt_deeplc_0.25	HMGN5_HUMAN	17.073984462901993	16.958997620769424	17.100252893600167	17.081778903085624	16.972251825990188	17.42619549787938	17.044411659090528	17.160075408985065	H.Sapiens	-0.1156637498945372	TRUE
HYECmix_Bruderer17	DIA-NN_1.8	CE-LZ_RT	ce_length_charge_biognosys_irt_deeplc_0.25	LYS2_YEAST	15.281272670045922	15.640371888114268	15.380689907448808	15.577327292802465	15.759328625699304	15.643287331933456	15.434111488536333	15.659981083478408	S.Cerevisiae	-0.22586959494207548	TRUE
HYECmix_Bruderer17	DIA-NN_1.8	CE-LZ_RT	ce_length_charge_biognosys_irt_deeplc_0.25	HXT3_YEAST	16.090455075735328	16.86046252624848	16.53785551601959	16.544043591970507	16.95757720580497	16.592546728683306	16.49625770600113	16.69805584215293	S.Cerevisiae	-0.20179813615179754	TRUE
HYECmix_Bruderer17	DIA-NN_1.8	CE-LZ_RT	ce_length_charge_biognosys_irt_deeplc_0.25	FLNB_HUMAN	17.371985480474322	17.26431644698421	17.24686348796621	17.306092521576204	17.19139853928269	17.282931247627424	17.294388471808247	17.26014076949544	H.Sapiens	0.034247702312807604	TRUE
HYECmix_Bruderer17	DIA-NN_1.8	CE-LZ_RT	ce_length_charge_biognosys_irt_deeplc_0.25	AST2_YEAST	NA	13.281685768781482	14.18271538662921	NA	NA	13.924516696819632	13.732200577705346	13.924516696819632	S.Cerevisiae	-0.19231611911428637	FALSE
HYECmix_Bruderer17	DIA-NN_1.8	CE-LZ_RT	ce_length_charge_biognosys_irt_deeplc_0.25	ASPC1_HUMAN	15.406549840035092	15.152369334021094	15.184986581564182	15.281509999511947	15.02682276517067	15.113139829917515	15.24796858520679	15.14049086486671	H.Sapiens	0.1074777203400803	TRUE
HYECmix_Bruderer17	DIA-NN_1.8	CE-LZ_RT	ce_length_charge_biognosys_irt_deeplc_0.25	PRC2C_HUMAN	15.394090050732194	15.341425796301658	15.517678537215552	15.42424828416462	15.32535206905522	15.480963594879332	15.417731461416468	15.410187982699725	H.Sapiens	0.007543478716742769	TRUE
HYECmix_Bruderer17	DIA-NN_1.8	CE-LZ_RT	ce_length_charge_biognosys_irt_deeplc_0.25	ZAPD_ECOLI	16.49885587850849	16.31583368210127	16.240875033905148	16.05553551481536	15.950801168894584	16.024591032764548	16.3518548648383	16.01030923882483	E.Coli	0.3415456260134704	TRUE
HYECmix_Bruderer17	DIA-NN_1.8	CE-LZ_RT	ce_length_charge_biognosys_irt_deeplc_0.25	RL7A_YEAST;RL7B_YEAST	17.438980473606982	17.826000564474512	17.85894404940171	17.8272133949384	17.97534790895391	18.065522600648613	17.70797502916107	17.956027968180308	S.Cerevisiae	-0.24805293901923875	TRUE
HYECmix_Bruderer17	DIA-NN_1.8	CE-LZ_RT	ce_length_charge_biognosys_irt_deeplc_0.25	RM02_HUMAN	16.193103409450064	15.958554522016088	15.89715011186255	16.03219838775197	15.735185519841696	16.06352357365682	16.016269347776234	15.943635827083495	H.Sapiens	0.07263352069273843	TRUE
HYECmix_Bruderer17	DIA-NN_1.8	CE-LZ_RT	ce_length_charge_biognosys_irt_deeplc_0.25	JAGN1_HUMAN	16.63308395416208	16.32718457520786	16.128063302586035	16.615591096757	16.173162754384443	16.092216902293917	16.362777277318656	16.293656917811788	H.Sapiens	0.06912035950686857	TRUE
HYECmix_Bruderer17	DIA-NN_1.8	CE-LZ_RT	ce_length_charge_biognosys_irt_deeplc_0.25	JAGN_CAEEL	16.776685217320836	16.749004197545975	16.482184017580828	17.26027426268611	16.967870336501534	16.024369931319168	16.669291144149213	16.750838176835604	C.Elegans	-0.08154703268639096	TRUE
HYECmix_Bruderer17	DIA-NN_1.8	CE-LZ_RT	ce_length_charge_biognosys_irt_deeplc_0.25	PTPRF_HUMAN	15.708355710955265	15.58401428852838	15.567585422682448	15.630213915864777	15.558545689848481	15.725263092687028	15.619985140722031	15.638007566133428	H.Sapiens	-0.01802242541139698	TRUE
HYECmix_Bruderer17	DIA-NN_1.8	CE-LZ_RT	ce_length_charge_biognosys_irt_deeplc_0.25	IMB1_HUMAN	17.859077085185348	17.750036101152546	17.686050893532766	17.789455555049432	17.674548763961564	17.800233352171233	17.76505469329022	17.754745890394076	H.Sapiens	0.010308802896144442	TRUE
HYECmix_Bruderer17	DIA-NN_1.8	CE-LZ_RT	ce_length_charge_biognosys_irt_deeplc_0.25	MOCOS_HUMAN	15.679882060289176	15.545450013054486	15.506369088586242	15.631882554315794	15.468132138899225	15.59418171351442	15.577233720643301	15.56473213557648	H.Sapiens	0.012501585066821974	TRUE
HYECmix_Bruderer17	DIA-NN_1.8	CE-LZ_RT	ce_length_charge_biognosys_irt_deeplc_0.25	RS15_CAEEL	20.287276834531536	20.21667328234138	19.91453279591734	20.382812467023367	20.320685146925662	20.26056804441659	20.13949430426342	20.321355219455207	C.Elegans	-0.1818609151917876	TRUE
HYECmix_Bruderer17	DIA-NN_1.8	CE-LZ_RT	ce_length_charge_biognosys_irt_deeplc_0.25	RLA1_HUMAN	18.414197832935386	18.120169712991835	18.0711428976454	18.150015283421375	18.024942833660877	18.53965877703579	18.201836814524206	18.23820563137268	H.Sapiens	-0.03636881684847282	TRUE
HYECmix_Bruderer17	DIA-NN_1.8	CE-LZ_RT	ce_length_charge_biognosys_irt_deeplc_0.25	KAD1_CAEEL	17.263651395747626	17.13103093197179	17.092351639316217	17.223883806478412	17.260659919084226	17.388983503511447	17.162344655678545	17.291175743024695	C.Elegans	-0.1288310873461498	TRUE
HYECmix_Bruderer17	DIA-NN_1.8	CE-LZ_RT	ce_length_charge_biognosys_irt_deeplc_0.25	PGBM_HUMAN	15.767833450008617	15.725262296632144	15.650614072930491	15.630964885354134	15.58713269906271	15.546025181996578	15.714569939857084	15.588040922137807	H.Sapiens	0.12652901771927638	TRUE
HYECmix_Bruderer17	DIA-NN_1.8	CE-LZ_RT	ce_length_charge_biognosys_irt_deeplc_0.25	RUVB2_HUMAN	18.119750133334115	17.98362446977682	17.93558557956948	18.055120235603894	17.990262639074775	18.043523324326898	18.01298672756014	18.02963539966852	H.Sapiens	-0.01664867210838139	TRUE
HYECmix_Bruderer17	DIA-NN_1.8	CE-LZ_RT	ce_length_charge_biognosys_irt_deeplc_0.25	PHS2_HUMAN	15.247663028047388	14.896929906489236	14.912075973497235	14.875165580892636	14.221783583956022	14.917634655055991	15.018889636011286	14.671527939968216	H.Sapiens	0.34736169604306966	FALSE
HYECmix_Bruderer17	DIA-NN_1.8	CE-LZ_RT	ce_length_charge_biognosys_irt_deeplc_0.25	HLDD_ECOLI	17.62920264877063	17.481886398977476	17.46692882942157	17.109727280971313	16.922989344975093	16.95906123722362	17.526005959056558	16.99725928772334	E.Coli	0.5287466713332165	TRUE
HYECmix_Bruderer17	DIA-NN_1.8	CE-LZ_RT	ce_length_charge_biognosys_irt_deeplc_0.25	DUT_HUMAN	18.209466853215705	18.090177781663836	18.19424443227385	18.191908345071777	18.128716558092208	18.23669590433098	18.164629689051132	18.185773602498323	H.Sapiens	-0.021143913447190243	TRUE
HYECmix_Bruderer17	DIA-NN_1.8	CE-LZ_RT	ce_length_charge_biognosys_irt_deeplc_0.25	ENO_ECOLI	19.64061890997716	19.53155901215037	19.591447668995905	19.166684575140803	19.009252956463776	19.17530286240231	19.587875197041146	19.11708013133563	E.Coli	0.47079506570551644	TRUE
HYECmix_Bruderer17	DIA-NN_1.8	CE-LZ_RT	ce_length_charge_biognosys_irt_deeplc_0.25	CPNA2_CAEEL	14.814959135903615	14.75335673396585	14.695662192038727	14.941242257671105	14.856909594775495	14.846910670907342	14.754659353969398	14.881687507784648	C.Elegans	-0.12702815381524957	TRUE
HYECmix_Bruderer17	DIA-NN_1.8	CE-LZ_RT	ce_length_charge_biognosys_irt_deeplc_0.25	RPA2_HUMAN	14.882297051525422	14.719065663714453	14.376592385479908	14.719004912769917	14.652004117054785	14.335846933234603	14.659318366906595	14.568951987686434	H.Sapiens	0.09036637922016055	TRUE
HYECmix_Bruderer17	DIA-NN_1.8	CE-LZ_RT	ce_length_charge_biognosys_irt_deeplc_0.25	SERA_ECOLI	16.553238104404237	16.43073351062372	16.14507478945777	16.109321853415384	15.925148398969254	16.055763792089618	16.376348801495244	16.030078014824753	E.Coli	0.34627078667049105	TRUE
HYECmix_Bruderer17	DIA-NN_1.8	CE-LZ_RT	ce_length_charge_biognosys_irt_deeplc_0.25	IPO4_HUMAN	16.23443810327005	16.111627122029983	16.11598466489914	16.103360072623655	16.118001037764035	16.274750733189784	16.15401663006639	16.165370614525823	H.Sapiens	-0.011353984459432809	TRUE
HYECmix_Bruderer17	DIA-NN_1.8	CE-LZ_RT	ce_length_charge_biognosys_irt_deeplc_0.25	PPX_ECOLI	15.92280527526043	15.819490506276248	15.712159922762844	15.416099138938254	15.20491317326184	15.11830225358747	15.818151901433174	15.246438188595855	E.Coli	0.5717137128373189	TRUE
HYECmix_Bruderer17	DIA-NN_1.8	CE-LZ_RT	ce_length_charge_biognosys_irt_deeplc_0.25	CDC23_HUMAN	15.362690618279428	14.992861371756568	14.768590251546428	15.181140364798322	14.828183400241409	14.590616569291724	15.041380747194141	14.866646778110486	H.Sapiens	0.1747339690836558	TRUE
HYECmix_Bruderer17	DIA-NN_1.8	CE-LZ_RT	ce_length_charge_biognosys_irt_deeplc_0.25	CND1_HUMAN	15.64888565458756	15.452020785213138	15.463762884351382	15.506434311822062	15.444893408449742	15.53197411928345	15.521556441384027	15.494433946518418	H.Sapiens	0.02712249486560836	TRUE
HYECmix_Bruderer17	DIA-NN_1.8	CE-LZ_RT	ce_length_charge_biognosys_irt_deeplc_0.25	IRGQ_HUMAN	15.275711235143838	15.256663350845448	15.189973302768312	15.214613027199915	15.302866416625188	15.313575882599745	15.240782629585865	15.277018442141616	H.Sapiens	-0.03623581255575026	TRUE
HYECmix_Bruderer17	DIA-NN_1.8	CE-LZ_RT	ce_length_charge_biognosys_irt_deeplc_0.25	RS12_CAEEL	18.642381776764452	16.448399194805013	18.71426679702283	18.55012084499539	17.95292611070445	19.442728078328088	17.9350159228641	18.64859167800931	C.Elegans	-0.7135757551452109	FALSE
HYECmix_Bruderer17	DIA-NN_1.8	CE-LZ_RT	ce_length_charge_biognosys_irt_deeplc_0.25	STXB2_HUMAN	15.578543509526678	15.533776243898005	15.489469281274607	15.622628012109601	15.582179211494994	15.601922468285471	15.533929678233097	15.602243230630021	H.Sapiens	-0.06831355239692449	TRUE
HYECmix_Bruderer17	DIA-NN_1.8	CE-LZ_RT	ce_length_charge_biognosys_irt_deeplc_0.25	MYO1B_HUMAN	15.919461480777402	15.862329127218318	15.895021334277144	15.887970072167022	15.90685649038687	15.844765777041122	15.892270647424288	15.879864113198337	H.Sapiens	0.01240653422595095	TRUE
HYECmix_Bruderer17	DIA-NN_1.8	CE-LZ_RT	ce_length_charge_biognosys_irt_deeplc_0.25	PA2G4_HUMAN	18.71587392093045	18.544072982055365	18.48571666629453	18.646642096800488	18.495279505194183	18.489245942960874	18.581887856426782	18.54372251498518	H.Sapiens	0.03816534144160144	TRUE
HYECmix_Bruderer17	DIA-NN_1.8	CE-LZ_RT	ce_length_charge_biognosys_irt_deeplc_0.25	COG8_CAEEL	14.859432285404052	14.808340842955861	14.280274807582458	14.789532477265354	14.868291401206614	14.834202912573394	14.64934931198079	14.830675597015121	C.Elegans	-0.18132628503433068	TRUE
HYECmix_Bruderer17	DIA-NN_1.8	CE-LZ_RT	ce_length_charge_biognosys_irt_deeplc_0.25	YEBE_ECOLI	15.266088477900366	14.543281405977186	14.8444335629112	13.801629188024107	13.647331936852751	14.446366842672035	14.884601148929585	13.965109322516298	E.Coli	0.919491826413287	FALSE
HYECmix_Bruderer17	DIA-NN_1.8	CE-LZ_RT	ce_length_charge_biognosys_irt_deeplc_0.25	PCNT_HUMAN	14.46956071175266	14.408090796463615	14.299263562088921	14.381616201442018	14.282971822040059	14.338995074830345	14.392305023435066	14.334527699437475	H.Sapiens	0.05777732399759117	TRUE
HYECmix_Bruderer17	DIA-NN_1.8	CE-LZ_RT	ce_length_charge_biognosys_irt_deeplc_0.25	TCPB_HUMAN	18.311158952712482	18.147711205705853	18.10238919167586	18.25329877605715	18.047751993120936	18.27454994035438	18.187086450031398	18.191866903177488	H.Sapiens	-0.004780453146089769	TRUE
HYECmix_Bruderer17	DIA-NN_1.8	CE-LZ_RT	ce_length_charge_biognosys_irt_deeplc_0.25	SYGA_ECOLI	16.68368330960975	16.720780741039526	16.580061604519994	16.42011458433148	16.20162240563692	16.13185257490706	16.66150855172309	16.251196521625154	E.Coli	0.4103120300979377	TRUE
HYECmix_Bruderer17	DIA-NN_1.8	CE-LZ_RT	ce_length_charge_biognosys_irt_deeplc_0.25	ACD11_HUMAN	16.006647459822396	15.9852237611884	15.991013154359903	15.97823787695288	15.782229809351117	16.083328958105202	15.994294791790233	15.947932214803066	H.Sapiens	0.046362576987167614	TRUE
HYECmix_Bruderer17	DIA-NN_1.8	CE-LZ_RT	ce_length_charge_biognosys_irt_deeplc_0.25	YQP4_CAEEL	16.3050969542119	16.214446758112345	16.075355293449245	16.445698943427555	16.276374515203862	16.22516141977433	16.198299668591165	16.31574495946858	C.Elegans	-0.1174452908774164	TRUE
HYECmix_Bruderer17	DIA-NN_1.8	CE-LZ_RT	ce_length_charge_biognosys_irt_deeplc_0.25	RAF1_HUMAN	14.583099570038065	13.242479610995503	14.545625418828402	NA	NA	13.724303927681685	14.123734866620657	13.724303927681685	H.Sapiens	0.39943093893897164	FALSE
HYECmix_Bruderer17	DIA-NN_1.8	CE-LZ_RT	ce_length_charge_biognosys_irt_deeplc_0.25	S27A3_HUMAN	15.483851836705469	15.48787744179955	15.46008195787762	15.511441240945622	15.354466372291741	15.49168254587682	15.477270412127547	15.45253005303806	H.Sapiens	0.024740359089486574	TRUE
HYECmix_Bruderer17	DIA-NN_1.8	CE-LZ_RT	ce_length_charge_biognosys_irt_deeplc_0.25	STXB1_HUMAN	15.431656855133758	15.248157352345672	15.204624924669975	15.428613522415628	15.280988109176272	15.053983922506022	15.294813044049802	15.254528518032641	H.Sapiens	0.04028452601716026	TRUE
HYECmix_Bruderer17	DIA-NN_1.8	CE-LZ_RT	ce_length_charge_biognosys_irt_deeplc_0.25	FRDA_ECOLI	15.373523366740843	15.311855237227794	15.177012091820089	14.99149124540493	14.995618320223361	14.540229478784829	15.28746356526291	14.842446348137706	E.Coli	0.44501721712520315	TRUE
HYECmix_Bruderer17	DIA-NN_1.8	CE-LZ_RT	ce_length_charge_biognosys_irt_deeplc_0.25	RIBB_ECOLI	16.7569969303369	16.71614740592178	16.5523453087045	16.270512518007543	16.006486449146486	16.449380518645263	16.675163214987727	16.24212649526643	E.Coli	0.4330367197212972	TRUE
HYECmix_Bruderer17	DIA-NN_1.8	CE-LZ_RT	ce_length_charge_biognosys_irt_deeplc_0.25	ISCU_ECOLI	18.580599734943533	18.505973264528958	18.54200546811976	18.170573912279917	18.037885981281903	17.962745202990934	18.54285948919742	18.057068365517583	E.Coli	0.4857911236798351	TRUE
HYECmix_Bruderer17	DIA-NN_1.8	CE-LZ_RT	ce_length_charge_biognosys_irt_deeplc_0.25	SDH3_YEAST	15.779121046651527	15.75593938769064	16.135700544855837	16.04662068989329	15.683764505936846	NA	15.890253659732668	15.865192597915069	S.Cerevisiae	0.02506106181759904	FALSE
HYECmix_Bruderer17	DIA-NN_1.8	CE-LZ_RT	ce_length_charge_biognosys_irt_deeplc_0.25	NU188_HUMAN	14.97938678457507	14.830619423897696	14.97073346579062	14.864822442155175	14.773966261377364	14.957795281891995	14.926913224754461	14.86552799514151	H.Sapiens	0.061385229612950454	TRUE
HYECmix_Bruderer17	DIA-NN_1.8	CE-LZ_RT	ce_length_charge_biognosys_irt_deeplc_0.25	RENT1_CAEEL	15.557039648927894	15.55144325504954	15.484138777588226	15.573872009902034	15.608348401397242	15.705623090544986	15.53087389385522	15.629281167281421	C.Elegans	-0.0984072734262007	TRUE
HYECmix_Bruderer17	DIA-NN_1.8	CE-LZ_RT	ce_length_charge_biognosys_irt_deeplc_0.25	SMU1_HUMAN	16.825134441313484	16.67513614390623	16.61485259599185	16.81180544896099	16.743857977777598	16.690260082963242	16.705041060403854	16.74864116990061	H.Sapiens	-0.04360010949675441	TRUE
HYECmix_Bruderer17	DIA-NN_1.8	CE-LZ_RT	ce_length_charge_biognosys_irt_deeplc_0.25	ADH4_HUMAN	19.733062379931837	19.57823885903036	19.639083042560756	19.625497246881036	19.34114436014735	19.75961940351259	19.650128093840983	19.575420336846992	H.Sapiens	0.07470775699399113	TRUE
HYECmix_Bruderer17	DIA-NN_1.8	CE-LZ_RT	ce_length_charge_biognosys_irt_deeplc_0.25	DEOC_ECOLI	16.608082851815638	16.571432721298507	16.492254814777752	16.087266177321904	15.990326785480958	16.08291390356137	16.557256795963966	16.053502288788078	E.Coli	0.5037545071758878	TRUE
HYECmix_Bruderer17	DIA-NN_1.8	CE-LZ_RT	ce_length_charge_biognosys_irt_deeplc_0.25	TONSL_HUMAN	14.628359749867785	14.604790926335863	14.434642436831576	14.67933200334244	14.624119923302453	14.667213891977893	14.555931037678407	14.656888606207595	H.Sapiens	-0.10095756852918747	TRUE
HYECmix_Bruderer17	DIA-NN_1.8	CE-LZ_RT	ce_length_charge_biognosys_irt_deeplc_0.25	FUS_HUMAN;RBP56_HUMAN	19.75701532529717	19.503206045532966	19.169174445239086	19.683861882936416	19.336823145331866	19.25259353615247	19.476465272023074	19.424426188140252	H.Sapiens	0.0520390838828213	TRUE
HYECmix_Bruderer17	DIA-NN_1.8	CE-LZ_RT	ce_length_charge_biognosys_irt_deeplc_0.25	RL15_ECOLI	20.378483373987986	20.335045407325346	20.369565995671717	19.903141396113373	19.779025038548696	19.887989747695745	20.36103159232835	19.856718727452606	E.Coli	0.5043128648757431	TRUE
HYECmix_Bruderer17	DIA-NN_1.8	CE-LZ_RT	ce_length_charge_biognosys_irt_deeplc_0.25	SRP68_HUMAN	16.364987123708122	16.27787577692112	16.24874183415369	16.369065733985654	16.18484620877163	16.150668138078448	16.297201578260978	16.234860026945245	H.Sapiens	0.0623415513157326	TRUE
HYECmix_Bruderer17	DIA-NN_1.8	CE-LZ_RT	ce_length_charge_biognosys_irt_deeplc_0.25	GYP5_YEAST	14.760875196959212	15.245849971621077	15.215566388762177	15.210153975454903	15.751109665282542	15.442329566674532	15.074097185780822	15.467864402470658	S.Cerevisiae	-0.3937672166898363	TRUE
HYECmix_Bruderer17	DIA-NN_1.8	CE-LZ_RT	ce_length_charge_biognosys_irt_deeplc_0.25	ILV5_YEAST	18.025050932771997	18.493339230562135	18.55627909696971	18.492303819200355	18.679536408107488	18.753673114334486	18.358223086767946	18.641837780547444	S.Cerevisiae	-0.2836146937794979	TRUE
HYECmix_Bruderer17	DIA-NN_1.8	CE-LZ_RT	ce_length_charge_biognosys_irt_deeplc_0.25	SMC4_CAEEL	15.239973745511579	15.20214569428687	15.29745764804271	15.42551741902013	15.571751968730048	15.189979081638088	15.246525695947053	15.395749489796088	C.Elegans	-0.1492237938490355	TRUE
HYECmix_Bruderer17	DIA-NN_1.8	CE-LZ_RT	ce_length_charge_biognosys_irt_deeplc_0.25	PPR21_HUMAN	14.030564435874577	14.302496029892296	13.987663301322861	13.89969409825233	14.091900886489654	14.183558187826593	14.106907922363245	14.058384390856192	H.Sapiens	0.04852353150705291	TRUE
HYECmix_Bruderer17	DIA-NN_1.8	CE-LZ_RT	ce_length_charge_biognosys_irt_deeplc_0.25	YJGA_ECOLI	16.25455965154542	16.319939529323296	16.3870082610902	15.928263963556123	16.076218244289734	16.455719367807774	16.320502480652973	16.153400525217876	E.Coli	0.16710195543509698	TRUE
HYECmix_Bruderer17	DIA-NN_1.8	CE-LZ_RT	ce_length_charge_biognosys_irt_deeplc_0.25	IDH_ECOLI	18.84682002341125	18.736465683698665	18.706242894588097	18.274158376332057	18.193329666965923	18.392839014628063	18.763176200566004	18.286775685975346	E.Coli	0.476400514590658	TRUE
HYECmix_Bruderer17	DIA-NN_1.8	CE-LZ_RT	ce_length_charge_biognosys_irt_deeplc_0.25	TOP2A_HUMAN	16.541499200225307	16.493918618901866	16.405970849939905	16.51618089456442	16.486911137231804	16.50783745011901	16.480462889689026	16.50364316063841	H.Sapiens	-0.023180270949385573	TRUE
HYECmix_Bruderer17	DIA-NN_1.8	CE-LZ_RT	ce_length_charge_biognosys_irt_deeplc_0.25	APT_HUMAN	18.31304987963321	18.109202334450742	18.11428027420333	18.22542473801571	18.04193579570421	18.255154481045526	18.178844162762427	18.174171671588482	H.Sapiens	0.0046724911739453034	TRUE
HYECmix_Bruderer17	DIA-NN_1.8	CE-LZ_RT	ce_length_charge_biognosys_irt_deeplc_0.25	TDRKH_HUMAN	NA	15.253365805698754	14.525013316347186	NA	NA	14.096103085612672	14.88918956102297	14.096103085612672	H.Sapiens	0.7930864754102984	FALSE
HYECmix_Bruderer17	DIA-NN_1.8	CE-LZ_RT	ce_length_charge_biognosys_irt_deeplc_0.25	AYR1_YEAST	15.294599333395041	15.412275212881	15.32484782066447	15.470122607875654	15.425376925747178	15.637454481984715	15.343907455646837	15.510984671869183	S.Cerevisiae	-0.16707721622234573	TRUE
HYECmix_Bruderer17	DIA-NN_1.8	CE-LZ_RT	ce_length_charge_biognosys_irt_deeplc_0.25	IF4G3_HUMAN	14.727185037640425	14.592945049848405	14.524910203325113	14.638581982555388	14.458235366173657	14.721018621591977	14.615013430271315	14.605945323440341	H.Sapiens	0.009068106830973477	TRUE
HYECmix_Bruderer17	DIA-NN_1.8	CE-LZ_RT	ce_length_charge_biognosys_irt_deeplc_0.25	PROF2_CAEEL	17.529379764828498	17.556745472670414	17.538176136092844	17.61469848337263	17.537525221081037	18.27622570470077	17.541433791197253	17.809483136384813	C.Elegans	-0.26804934518755985	TRUE
HYECmix_Bruderer17	DIA-NN_1.8	CE-LZ_RT	ce_length_charge_biognosys_irt_deeplc_0.25	RRBP1_HUMAN	16.93491141596259	16.94137416097474	16.857795478178527	16.897470027593254	16.83151399250196	16.68524103907435	16.911360351705284	16.804741686389853	H.Sapiens	0.1066186653154304	TRUE
HYECmix_Bruderer17	DIA-NN_1.8	CE-LZ_RT	ce_length_charge_biognosys_irt_deeplc_0.25	PROF3_CAEEL	17.94277518343384	17.79620758714806	17.616466647183618	17.902129825820598	17.752232175713853	17.994166097960804	17.78514980592184	17.882842699831752	C.Elegans	-0.09769289390991176	TRUE
HYECmix_Bruderer17	DIA-NN_1.8	CE-LZ_RT	ce_length_charge_biognosys_irt_deeplc_0.25	THADA_HUMAN	14.38713139407812	14.294639129997917	14.377361608723875	14.054973273422656	14.17331209330573	14.49205308348746	14.353044044266637	14.240112816738616	H.Sapiens	0.11293122752802098	TRUE
HYECmix_Bruderer17	DIA-NN_1.8	CE-LZ_RT	ce_length_charge_biognosys_irt_deeplc_0.25	PHSM_ECOLI	16.379507090775775	16.314919523473584	16.357173298518198	15.936869562545441	15.848802779216417	15.965460771948038	16.35053330425585	15.917044371236631	E.Coli	0.43348893301921976	TRUE
HYECmix_Bruderer17	DIA-NN_1.8	CE-LZ_RT	ce_length_charge_biognosys_irt_deeplc_0.25	QOR1_ECOLI	15.444431323301387	15.374108150145267	15.307060077024625	14.846828612021218	14.887909146780169	15.049362301264122	15.375199850157093	14.92803335335517	E.Coli	0.44716649680192333	TRUE
HYECmix_Bruderer17	DIA-NN_1.8	CE-LZ_RT	ce_length_charge_biognosys_irt_deeplc_0.25	ANM5_HUMAN	16.669153499286796	16.504550408313126	16.52482648308106	16.629634525398554	16.473648718620616	16.66367954418708	16.56617679689366	16.58898759606875	H.Sapiens	-0.022810799175090324	TRUE
HYECmix_Bruderer17	DIA-NN_1.8	CE-LZ_RT	ce_length_charge_biognosys_irt_deeplc_0.25	DPO1_ECOLI	15.844831195184527	15.824912600004541	15.79865111302999	15.354348816624645	15.29902657514586	15.341582885290181	15.822798302739686	15.331652759020228	E.Coli	0.4911455437194583	TRUE
HYECmix_Bruderer17	DIA-NN_1.8	CE-LZ_RT	ce_length_charge_biognosys_irt_deeplc_0.25	THI6_YEAST	15.372487702534897	15.538979310070996	15.885501833197635	15.567768808050694	15.67068010995256	15.499036505505527	15.598989615267843	15.579161807836261	S.Cerevisiae	0.0198278074315823	FALSE
HYECmix_Bruderer17	DIA-NN_1.8	CE-LZ_RT	ce_length_charge_biognosys_irt_deeplc_0.25	CP27A_HUMAN	16.41186563943054	16.340664583315537	16.519564268180986	16.21704482813904	16.244392769858532	16.534501059982972	16.424031496975687	16.331979552660183	H.Sapiens	0.09205194431550368	TRUE
HYECmix_Bruderer17	DIA-NN_1.8	CE-LZ_RT	ce_length_charge_biognosys_irt_deeplc_0.25	EXOC3_HUMAN	14.87079060690059	14.700666819386514	14.623319367564855	14.583774666921746	14.627775716279757	14.848068100500237	14.73159226461732	14.686539494567247	H.Sapiens	0.0450527700500718	TRUE
HYECmix_Bruderer17	DIA-NN_1.8	CE-LZ_RT	ce_length_charge_biognosys_irt_deeplc_0.25	NSP1_YEAST	15.211193610337796	15.680209179578615	15.63747515142761	15.58592198192025	15.734770009893728	15.808088574678386	15.509625980448007	15.709593522164122	S.Cerevisiae	-0.19996754171611464	TRUE
HYECmix_Bruderer17	DIA-NN_1.8	CE-LZ_RT	ce_length_charge_biognosys_irt_deeplc_0.25	ITIH1_HUMAN	15.317741542035407	15.159408804422997	15.231188057458388	15.33175814531046	15.298312671075555	15.115059237455286	15.236112801305596	15.248376684613767	H.Sapiens	-0.01226388330817052	TRUE
HYECmix_Bruderer17	DIA-NN_1.8	CE-LZ_RT	ce_length_charge_biognosys_irt_deeplc_0.25	VP35L_HUMAN	14.582215588352556	14.233750283482534	14.179218416265094	14.32297036696786	13.902251570942578	14.388060132851384	14.331728096033395	14.204427356920608	H.Sapiens	0.12730073911278694	TRUE
HYECmix_Bruderer17	DIA-NN_1.8	CE-LZ_RT	ce_length_charge_biognosys_irt_deeplc_0.25	ARGC_ECOLI	16.630084957592352	16.56359800671317	16.651335155212447	16.01717260920718	16.00856893606281	16.016544163067206	16.615006039839322	16.0140952361124	E.Coli	0.6009108037269222	TRUE
HYECmix_Bruderer17	DIA-NN_1.8	CE-LZ_RT	ce_length_charge_biognosys_irt_deeplc_0.25	SYFA_ECOLI	17.748683114438652	17.82187583273964	17.83665944490805	17.279037005584293	17.22791383072671	17.24118173287748	17.80240613069545	17.249377523062826	E.Coli	0.5530286076326227	TRUE
HYECmix_Bruderer17	DIA-NN_1.8	CE-LZ_RT	ce_length_charge_biognosys_irt_deeplc_0.25	MUKF_ECOLI	15.705309863352136	15.865434979081636	15.702238633133287	15.549336869349142	15.495323895342603	15.177900285754651	15.757661158522353	15.407520350148799	E.Coli	0.35014080837355444	TRUE
HYECmix_Bruderer17	DIA-NN_1.8	CE-LZ_RT	ce_length_charge_biognosys_irt_deeplc_0.25	CNOT3_HUMAN	15.381791594046085	15.401938694263047	15.313826453854213	15.439493311936712	15.36143904020965	15.198199391922188	15.365852247387782	15.333043914689517	H.Sapiens	0.032808332698264664	TRUE
HYECmix_Bruderer17	DIA-NN_1.8	CE-LZ_RT	ce_length_charge_biognosys_irt_deeplc_0.25	TOP2_CAEEL	16.28496996663091	16.187203507986997	16.046390497416372	16.358785805859497	16.25231842461349	16.263322497895878	16.17285465734476	16.291475576122956	C.Elegans	-0.1186209187781948	TRUE
HYECmix_Bruderer17	DIA-NN_1.8	CE-LZ_RT	ce_length_charge_biognosys_irt_deeplc_0.25	DNPEP_CAEEL	16.562241846217987	16.49013239595217	16.4985886728502	16.603238485107788	16.618920936468708	16.730903880267395	16.51698763834012	16.65102110061463	C.Elegans	-0.13403346227451252	TRUE
HYECmix_Bruderer17	DIA-NN_1.8	CE-LZ_RT	ce_length_charge_biognosys_irt_deeplc_0.25	RS8A_YEAST;RS8B_YEAST	17.87481271913025	18.344035892803433	18.42146551511113	18.297286159608213	18.393171227680828	18.65247017757434	18.213438042348272	18.447642521621127	S.Cerevisiae	-0.23420447927285437	TRUE
HYECmix_Bruderer17	DIA-NN_1.8	CE-LZ_RT	ce_length_charge_biognosys_irt_deeplc_0.25	BYN1_CAEEL	15.74579627597558	15.525267243165198	15.637567843697964	15.778471734943643	15.650374167904177	16.048497093996822	15.636210454279581	15.825780998948215	C.Elegans	-0.18957054466863354	TRUE
HYECmix_Bruderer17	DIA-NN_1.8	CE-LZ_RT	ce_length_charge_biognosys_irt_deeplc_0.25	VRK1_HUMAN	16.592474164464864	16.501663296887923	16.46294967712604	16.510736665191136	16.401255438393054	16.59124041676541	16.51902904615961	16.5010775067832	H.Sapiens	0.017951539376408476	TRUE
HYECmix_Bruderer17	DIA-NN_1.8	CE-LZ_RT	ce_length_charge_biognosys_irt_deeplc_0.25	H1X_HUMAN	18.344203453936142	18.217391714101048	18.043870633277397	18.297814289779815	18.226201060281205	17.927233291933604	18.20182193377153	18.15041621399821	H.Sapiens	0.05140571977332087	TRUE
HYECmix_Bruderer17	DIA-NN_1.8	CE-LZ_RT	ce_length_charge_biognosys_irt_deeplc_0.25	PPTA_ECOLI	15.404851221496296	15.329150922299794	15.368794471919252	14.846202711528443	14.855288692116675	14.933130573847288	15.367598871905114	14.878207325830802	E.Coli	0.48939154607431234	TRUE
HYECmix_Bruderer17	DIA-NN_1.8	CE-LZ_RT	ce_length_charge_biognosys_irt_deeplc_0.25	YDGH_ECOLI	17.338934853526133	17.274999438127935	17.2155034932914	16.976194365202016	16.7363822992188	16.654828176719924	17.27647926164849	16.789134947046914	E.Coli	0.48734431460157523	TRUE
HYECmix_Bruderer17	DIA-NN_1.8	CE-LZ_RT	ce_length_charge_biognosys_irt_deeplc_0.25	DHOM_YEAST	17.08521112409768	17.249111389861877	17.33118060653155	17.331951183451356	17.26801834151715	17.455246324913986	17.221834373497035	17.351738616627497	S.Cerevisiae	-0.12990424313046134	TRUE
HYECmix_Bruderer17	DIA-NN_1.8	CE-LZ_RT	ce_length_charge_biognosys_irt_deeplc_0.25	CC85C_HUMAN	13.172772275756966	NA	NA	13.39066187814044	NA	14.10454895970249	13.172772275756966	13.747605418921465	H.Sapiens	-0.5748331431644988	FALSE
HYECmix_Bruderer17	DIA-NN_1.8	CE-LZ_RT	ce_length_charge_biognosys_irt_deeplc_0.25	SYCM_HUMAN	16.564618070356143	16.294378759461843	16.452360623572993	16.57681228134999	16.23231725175009	16.222026859503764	16.437119151130325	16.343718797534613	H.Sapiens	0.09340035359571175	TRUE
HYECmix_Bruderer17	DIA-NN_1.8	CE-LZ_RT	ce_length_charge_biognosys_irt_deeplc_0.25	EMAL4_HUMAN	15.864374179868564	15.773743660023008	15.671859346034447	15.786364400240963	15.674063500626009	15.717611637485916	15.769992395308673	15.726013179450963	H.Sapiens	0.043979215857710585	TRUE
HYECmix_Bruderer17	DIA-NN_1.8	CE-LZ_RT	ce_length_charge_biognosys_irt_deeplc_0.25	FARP1_HUMAN	14.375758638956665	13.843060292648511	13.918898723379142	13.92743667836517	13.806472832212306	14.13594643259458	14.045905884994772	13.956618647724019	H.Sapiens	0.08928723727075294	TRUE
HYECmix_Bruderer17	DIA-NN_1.8	CE-LZ_RT	ce_length_charge_biognosys_irt_deeplc_0.25	INT14_HUMAN	14.899236736761184	14.494446769723675	14.448884650702293	14.691082581276264	14.626720416567744	14.927045264454277	14.61418938572905	14.748282754099428	H.Sapiens	-0.13409336837037777	TRUE
HYECmix_Bruderer17	DIA-NN_1.8	CE-LZ_RT	ce_length_charge_biognosys_irt_deeplc_0.25	HEAT1_CAEEL	15.499192853740722	15.364856074959565	15.321605909615602	15.559719088465549	15.427596742324035	15.532536195735819	15.39521827943863	15.506617342175135	C.Elegans	-0.11139906273650446	TRUE
HYECmix_Bruderer17	DIA-NN_1.8	CE-LZ_RT	ce_length_charge_biognosys_irt_deeplc_0.25	AROE_ECOLI	15.728074663281735	15.330579845200392	15.219575605692345	15.222445216294812	14.853643890656594	15.650925066705435	15.426076704724824	15.242338057885613	E.Coli	0.18373864683921148	TRUE
HYECmix_Bruderer17	DIA-NN_1.8	CE-LZ_RT	ce_length_charge_biognosys_irt_deeplc_0.25	DPYL3_HUMAN	15.867676435368757	15.832902427118452	15.90137349315835	15.806544669463296	15.731178143667817	15.949322550229821	15.867317451881853	15.829015121120312	H.Sapiens	0.03830233076154066	TRUE
HYECmix_Bruderer17	DIA-NN_1.8	CE-LZ_RT	ce_length_charge_biognosys_irt_deeplc_0.25	DPYL2_HUMAN	17.060365023435477	16.933511082360237	17.03924033382707	16.984731660444606	16.897930462136106	17.033851958173578	17.011038813207595	16.97217136025143	H.Sapiens	0.03886745295616478	TRUE
HYECmix_Bruderer17	DIA-NN_1.8	CE-LZ_RT	ce_length_charge_biognosys_irt_deeplc_0.25	PA1B3_HUMAN	16.28380991088769	16.105896698340818	16.223104747933718	16.235631392076375	16.1142471333162	16.43600385789045	16.20427045238741	16.261960794427676	H.Sapiens	-0.05769034204026724	TRUE
HYECmix_Bruderer17	DIA-NN_1.8	CE-LZ_RT	ce_length_charge_biognosys_irt_deeplc_0.25	SMBP2_HUMAN	13.698783422656646	13.165128649272452	NA	12.282245680805351	NA	14.826404142460733	13.43195603596455	13.554324911633042	H.Sapiens	-0.1223688756684922	TRUE
HYECmix_Bruderer17	DIA-NN_1.8	CE-LZ_RT	ce_length_charge_biognosys_irt_deeplc_0.25	CDK2_HUMAN	16.47925326128599	16.34692711689932	16.252532470301777	16.30643659045346	16.33101364615451	16.286643592962843	16.359570949495694	16.308031276523604	H.Sapiens	0.0515396729720905	TRUE
HYECmix_Bruderer17	DIA-NN_1.8	CE-LZ_RT	ce_length_charge_biognosys_irt_deeplc_0.25	YGFZ_ECOLI	17.329733629979998	17.35159005647638	17.302323705401218	16.905887587305862	16.7973006039316	16.912575546861046	17.32788246395253	16.871921246032837	E.Coli	0.45596121791969324	TRUE
HYECmix_Bruderer17	DIA-NN_1.8	CE-LZ_RT	ce_length_charge_biognosys_irt_deeplc_0.25	METE_ECOLI	16.507420907821054	16.522093297523224	16.4669943566088	16.07137683106469	15.988859720910247	16.057818905255278	16.498836187317693	16.03935181907674	E.Coli	0.45948436824095396	TRUE
HYECmix_Bruderer17	DIA-NN_1.8	CE-LZ_RT	ce_length_charge_biognosys_irt_deeplc_0.25	VA0D_YEAST	15.644064511771422	16.193171669743403	16.35114813737313	16.094869308907008	16.053781907445845	16.733982160697185	16.06279477296265	16.294211125683347	S.Cerevisiae	-0.2314163527206965	TRUE
HYECmix_Bruderer17	DIA-NN_1.8	CE-LZ_RT	ce_length_charge_biognosys_irt_deeplc_0.25	MMAA1_CAEEL	15.861348074509078	15.690220716290295	15.465399981568238	15.971582859321215	15.681623111547585	15.737598990053058	15.672322924122536	15.796934986973953	C.Elegans	-0.12461206285141735	TRUE
HYECmix_Bruderer17	DIA-NN_1.8	CE-LZ_RT	ce_length_charge_biognosys_irt_deeplc_0.25	YCAO_ECOLI	16.325153198627604	16.39603894555448	16.68749193600159	15.965283634897286	15.902484108591995	16.250952349153586	16.469561360061224	16.039573364214288	E.Coli	0.42998799584693614	TRUE
HYECmix_Bruderer17	DIA-NN_1.8	CE-LZ_RT	ce_length_charge_biognosys_irt_deeplc_0.25	AP1G1_HUMAN	16.32631714797436	16.132449306714687	16.01739851042501	16.231060133969315	16.056840075681244	16.163724864504577	16.15872165503802	16.150541691385044	H.Sapiens	0.008179963652974465	TRUE
HYECmix_Bruderer17	DIA-NN_1.8	CE-LZ_RT	ce_length_charge_biognosys_irt_deeplc_0.25	SNAA_HUMAN	16.746408451697256	16.653770389495413	16.539449087601948	16.697873609395465	16.637314927946772	16.682067328757512	16.64654264293154	16.67241862203325	H.Sapiens	-0.025875979101709135	TRUE
HYECmix_Bruderer17	DIA-NN_1.8	CE-LZ_RT	ce_length_charge_biognosys_irt_deeplc_0.25	RHG17_HUMAN	15.100278151431729	15.098691986364898	15.14083970473619	15.253986199841158	15.102852088092916	15.379978226820436	15.113269947510938	15.24560550491817	H.Sapiens	-0.13233555740723268	TRUE
HYECmix_Bruderer17	DIA-NN_1.8	CE-LZ_RT	ce_length_charge_biognosys_irt_deeplc_0.25	DHPR_HUMAN	17.13222595101886	17.18236244933193	17.157225072848806	17.184111126851985	17.05273380264867	17.16586082419818	17.1572711577332	17.134235251232944	H.Sapiens	0.023035906500254555	TRUE
HYECmix_Bruderer17	DIA-NN_1.8	CE-LZ_RT	ce_length_charge_biognosys_irt_deeplc_0.25	DCXR_CAEEL	17.119756472070545	17.043374317819705	17.0891518932011	17.160631685859176	17.110443370798013	17.28463160542668	17.08409422769712	17.185235554027955	C.Elegans	-0.10114132633083628	TRUE
HYECmix_Bruderer17	DIA-NN_1.8	CE-LZ_RT	ce_length_charge_biognosys_irt_deeplc_0.25	ZN598_HUMAN	15.751311668508441	15.663264237862945	15.660051127086398	15.637798794330884	15.66751975905574	15.476050453538406	15.691542344485928	15.59378966897501	H.Sapiens	0.09775267551091815	TRUE
HYECmix_Bruderer17	DIA-NN_1.8	CE-LZ_RT	ce_length_charge_biognosys_irt_deeplc_0.25	ADHX_HUMAN	17.572585893427686	17.391364381092426	17.531263794127117	17.48806671203277	17.313945127127358	17.518955201802356	17.498404689549076	17.440322346987493	H.Sapiens	0.05808234256158329	TRUE
HYECmix_Bruderer17	DIA-NN_1.8	CE-LZ_RT	ce_length_charge_biognosys_irt_deeplc_0.25	KPB2_HUMAN	14.759002075216616	14.706246375258258	14.822907522509269	14.849457957407251	14.719990432148201	14.679745565143284	14.762718657661381	14.749731318232913	H.Sapiens	0.012987339428468303	TRUE
HYECmix_Bruderer17	DIA-NN_1.8	CE-LZ_RT	ce_length_charge_biognosys_irt_deeplc_0.25	KPB1_HUMAN	15.263232366557077	15.97096835228399	15.252164255080315	15.577325005396789	15.53166627906973	14.892282788005081	15.495454991307128	15.3337580241572	H.Sapiens	0.16169696714992732	TRUE
HYECmix_Bruderer17	DIA-NN_1.8	CE-LZ_RT	ce_length_charge_biognosys_irt_deeplc_0.25	GLYM_HUMAN	18.406744105559476	18.213312613131688	18.2244960179257	18.35531502398256	18.193893588610887	18.330992053611144	18.281517578872286	18.293400222068197	H.Sapiens	-0.011882643195910703	TRUE
HYECmix_Bruderer17	DIA-NN_1.8	CE-LZ_RT	ce_length_charge_biognosys_irt_deeplc_0.25	SYNEM_HUMAN	14.562957749182512	14.159774509452483	NA	14.596163535230597	14.2362494819141	15.097189597850605	14.361366129317497	14.643200871665101	H.Sapiens	-0.28183474234760375	TRUE
HYECmix_Bruderer17	DIA-NN_1.8	CE-LZ_RT	ce_length_charge_biognosys_irt_deeplc_0.25	TBL3_HUMAN	15.922957465706201	15.749913944413096	15.758403269477613	15.844862339754606	15.738341738726094	15.88534482307198	15.81042489319897	15.822849633850893	H.Sapiens	-0.012424740651923116	TRUE
HYECmix_Bruderer17	DIA-NN_1.8	CE-LZ_RT	ce_length_charge_biognosys_irt_deeplc_0.25	END3_ECOLI	16.21935603559555	16.262006220893465	15.937374476379453	15.944332196388089	15.827458714861427	15.810002114875214	16.139578910956157	15.86059767537491	E.Coli	0.2789812355812469	TRUE
HYECmix_Bruderer17	DIA-NN_1.8	CE-LZ_RT	ce_length_charge_biognosys_irt_deeplc_0.25	CELF2_HUMAN	15.115233820870197	15.23744034600873	15.410577302686185	15.165527738853418	15.410779580098884	15.445953553652833	15.254417156521704	15.340753624201712	H.Sapiens	-0.0863364676800078	TRUE
HYECmix_Bruderer17	DIA-NN_1.8	CE-LZ_RT	ce_length_charge_biognosys_irt_deeplc_0.25	CELF1_HUMAN	16.22959862308524	16.14117284979758	16.188079523034745	16.25900937712594	16.13235078335667	16.357052234256734	16.186283665305854	16.24947079824645	H.Sapiens	-0.06318713294059464	TRUE
HYECmix_Bruderer17	DIA-NN_1.8	CE-LZ_RT	ce_length_charge_biognosys_irt_deeplc_0.25	K1C19_HUMAN	17.92814790260971	17.831069036164074	17.688208459760194	17.91837470227978	17.77971151710089	17.715855982242392	17.81580846617799	17.804647400541022	H.Sapiens	0.01116106563696917	TRUE
HYECmix_Bruderer17	DIA-NN_1.8	CE-LZ_RT	ce_length_charge_biognosys_irt_deeplc_0.25	MLKL_HUMAN	15.844003874865347	15.874506738625142	15.624390274104815	16.017964311966207	15.728164716702539	15.665150195871814	15.780966962531767	15.80375974151352	H.Sapiens	-0.022792778981752804	TRUE
HYECmix_Bruderer17	DIA-NN_1.8	CE-LZ_RT	ce_length_charge_biognosys_irt_deeplc_0.25	SIPA1_HUMAN	NA	NA	NA	18.439437640860056	NA	15.745079696075248	NA	17.09225866846765	H.Sapiens	NA	FALSE
HYECmix_Bruderer17	DIA-NN_1.8	CE-LZ_RT	ce_length_charge_biognosys_irt_deeplc_0.25	SMRC1_HUMAN	15.80263668430353	15.60532143177936	15.57607013112068	15.746144603328819	15.542118708168033	15.611674860494382	15.661342749067858	15.633312723997077	H.Sapiens	0.02803002507078034	TRUE
HYECmix_Bruderer17	DIA-NN_1.8	CE-LZ_RT	ce_length_charge_biognosys_irt_deeplc_0.25	GCP3_HUMAN	15.418088931975833	15.055375897415	15.051450882414848	15.259862349398523	15.137684094089748	15.232953110110461	15.174971903935226	15.210166517866243	H.Sapiens	-0.03519461393101686	TRUE
HYECmix_Bruderer17	DIA-NN_1.8	CE-LZ_RT	ce_length_charge_biognosys_irt_deeplc_0.25	HARS1_HUMAN	16.67477090124092	16.46836640640187	16.36895721565445	16.58370589888424	16.412962154414924	16.583281263129695	16.504031507765745	16.526649772142953	H.Sapiens	-0.02261826437720771	TRUE
HYECmix_Bruderer17	DIA-NN_1.8	CE-LZ_RT	ce_length_charge_biognosys_irt_deeplc_0.25	XRN2_HUMAN	16.022515951199715	15.958899145343299	15.932564391614925	15.96719973425698	16.054731352224533	16.00587232955461	15.971326496052646	16.009267805345374	H.Sapiens	-0.03794130929272832	TRUE
HYECmix_Bruderer17	DIA-NN_1.8	CE-LZ_RT	ce_length_charge_biognosys_irt_deeplc_0.25	NTH_HUMAN	15.530155933313495	15.595845502398857	15.77942315376083	15.547336888966212	15.263836946761153	15.843123525451	15.635141529824393	15.551432453726122	H.Sapiens	0.0837090760982715	TRUE
HYECmix_Bruderer17	DIA-NN_1.8	CE-LZ_RT	ce_length_charge_biognosys_irt_deeplc_0.25	HEBP1_HUMAN	16.84786916836181	16.92241551368634	16.95177312646878	16.88814064650194	16.861960847345497	16.936594145015	16.907352602838976	16.895565212954146	H.Sapiens	0.01178738988483019	TRUE
HYECmix_Bruderer17	DIA-NN_1.8	CE-LZ_RT	ce_length_charge_biognosys_irt_deeplc_0.25	RS4_ECOLI	19.887884706876513	19.79951291749562	19.802129788968383	19.340343286650466	19.192667740761113	19.31945311578832	19.829842471113505	19.284154714399968	E.Coli	0.5456877567135372	TRUE
HYECmix_Bruderer17	DIA-NN_1.8	CE-LZ_RT	ce_length_charge_biognosys_irt_deeplc_0.25	BIRA_ECOLI	15.785011604243127	15.923491474492069	15.794332367475691	15.403372253881411	15.698537435907674	15.663287823482921	15.834278482070296	15.58839917109067	E.Coli	0.24587931097962645	TRUE
HYECmix_Bruderer17	DIA-NN_1.8	CE-LZ_RT	ce_length_charge_biognosys_irt_deeplc_0.25	DBHA_ECOLI	20.688246441151684	20.590417953408796	20.432441137779296	20.033271789154856	19.79701542183805	20.16573991242284	20.570368510779925	19.998675707805248	E.Coli	0.5716928029746775	TRUE
HYECmix_Bruderer17	DIA-NN_1.8	CE-LZ_RT	ce_length_charge_biognosys_irt_deeplc_0.25	U520_HUMAN	16.599860418794133	16.478725025031125	16.423064806708126	16.527967046234323	16.472078781283486	16.580477914534335	16.50055008351113	16.526841247350713	H.Sapiens	-0.026291163839584186	TRUE
HYECmix_Bruderer17	DIA-NN_1.8	CE-LZ_RT	ce_length_charge_biognosys_irt_deeplc_0.25	PXL2A_HUMAN	17.073596395750684	17.002532012057717	16.788975079504407	16.955681212724222	16.645647468718803	16.883405731921385	16.955034495770935	16.828244804454805	H.Sapiens	0.12678969131613016	TRUE
HYECmix_Bruderer17	DIA-NN_1.8	CE-LZ_RT	ce_length_charge_biognosys_irt_deeplc_0.25	METH_CAEEL	16.028226162523307	15.925107847043101	15.927310111539141	16.055256348632362	16.076945806269123	16.153161296314924	15.960214707035183	16.09512115040547	C.Elegans	-0.13490644337028534	TRUE
HYECmix_Bruderer17	DIA-NN_1.8	CE-LZ_RT	ce_length_charge_biognosys_irt_deeplc_0.25	METH_HUMAN	15.43892166953255	15.21873718304404	15.246616107025892	15.180837608193167	15.293854589614192	15.286196463995779	15.30142498653416	15.25362955393438	H.Sapiens	0.047795432599780696	TRUE
HYECmix_Bruderer17	DIA-NN_1.8	CE-LZ_RT	ce_length_charge_biognosys_irt_deeplc_0.25	SFSWA_HUMAN	15.44311210815792	15.42590720665661	14.094807690815404	15.352903406817664	15.485249211142435	14.086193138484791	14.987942335209977	14.974781918814964	H.Sapiens	0.013160416395013641	TRUE
HYECmix_Bruderer17	DIA-NN_1.8	CE-LZ_RT	ce_length_charge_biognosys_irt_deeplc_0.25	PLPP_HUMAN	16.077760982288382	15.956545231209518	15.888575857910988	16.043128271593847	15.907807378784268	16.088520736457262	15.974294023802962	16.013152128945126	H.Sapiens	-0.03885810514216459	TRUE
HYECmix_Bruderer17	DIA-NN_1.8	CE-LZ_RT	ce_length_charge_biognosys_irt_deeplc_0.25	ZFPL1_CAEEL	16.13125614271073	15.922243367581066	15.539320555656914	16.17612644738827	16.018334097761276	15.486091437057466	15.864273355316236	15.893517327402337	C.Elegans	-0.029243972086101522	TRUE
HYECmix_Bruderer17	DIA-NN_1.8	CE-LZ_RT	ce_length_charge_biognosys_irt_deeplc_0.25	KPYR_HUMAN	17.1381073819307	16.93682128413464	16.935351148441537	16.956154259574603	16.851907676452157	16.903568835545418	17.003426604835624	16.903876923857393	H.Sapiens	0.09954968097823169	TRUE
HYECmix_Bruderer17	DIA-NN_1.8	CE-LZ_RT	ce_length_charge_biognosys_irt_deeplc_0.25	UMPS_HUMAN	16.459576472015712	16.32006408397933	16.2691618451048	16.43300243809155	16.280422043319547	16.50064510250324	16.349600800366613	16.404689861304778	H.Sapiens	-0.055089060938165346	TRUE
HYECmix_Bruderer17	DIA-NN_1.8	CE-LZ_RT	ce_length_charge_biognosys_irt_deeplc_0.25	NAA10_HUMAN	16.102399985130056	16.297083608652393	15.972136115164705	16.30538981921302	16.124773659860445	15.842978398546805	16.123873236315717	16.09104729254009	H.Sapiens	0.03282594377562731	TRUE
HYECmix_Bruderer17	DIA-NN_1.8	CE-LZ_RT	ce_length_charge_biognosys_irt_deeplc_0.25	OMPA_ECOLI	18.52299698352823	18.486970187638256	18.633747486398693	18.16646096565453	18.139192921926135	18.24569027813914	18.54790488585506	18.18378138857327	E.Coli	0.36412349728179194	TRUE
HYECmix_Bruderer17	DIA-NN_1.8	CE-LZ_RT	ce_length_charge_biognosys_irt_deeplc_0.25	MCA1_YEAST	15.715929582664648	15.801579431355917	15.765170173185114	15.69073851582052	15.65106773776484	16.169062171170776	15.760893062401893	15.836956141585379	S.Cerevisiae	-0.07606307918348598	TRUE
HYECmix_Bruderer17	DIA-NN_1.8	CE-LZ_RT	ce_length_charge_biognosys_irt_deeplc_0.25	CSTF2_HUMAN;CSTFT_HUMAN	16.411765469350318	16.279545172110957	16.403083041113366	16.50382223716481	16.279021595665828	16.39670611498095	16.364797894191547	16.393183315937197	H.Sapiens	-0.028385421745650063	TRUE
HYECmix_Bruderer17	DIA-NN_1.8	CE-LZ_RT	ce_length_charge_biognosys_irt_deeplc_0.25	RLMI_ECOLI	15.25726585643591	15.324795123976594	15.708241662083845	15.075581524283958	14.829505815610476	15.175646307539017	15.430100880832116	15.02691121581115	E.Coli	0.40318966502096565	TRUE
HYECmix_Bruderer17	DIA-NN_1.8	CE-LZ_RT	ce_length_charge_biognosys_irt_deeplc_0.25	ZN706_HUMAN	16.668696354725906	16.77211483361755	16.228754257012206	16.805184693421342	16.49032732304348	16.36444465099612	16.556521815118554	16.553318889153648	H.Sapiens	0.0032029259649064556	TRUE
HYECmix_Bruderer17	DIA-NN_1.8	CE-LZ_RT	ce_length_charge_biognosys_irt_deeplc_0.25	UAP1L_HUMAN	14.120861586327893	13.99268092681423	14.189848133490852	14.335024219239013	13.751940799654342	14.25349060565718	14.101130215544325	14.113485208183512	H.Sapiens	-0.012354992639187046	TRUE
HYECmix_Bruderer17	DIA-NN_1.8	CE-LZ_RT	ce_length_charge_biognosys_irt_deeplc_0.25	WASL_HUMAN	15.294054954897819	15.414423273999638	16.528397144176036	NA	15.484016653994185	15.726067522032741	15.745625124357831	15.605042088013462	H.Sapiens	0.14058303634436875	TRUE
HYECmix_Bruderer17	DIA-NN_1.8	CE-LZ_RT	ce_length_charge_biognosys_irt_deeplc_0.25	NOG1_CAEEL	16.889287704162587	16.732019165728843	16.5999968806537	16.97322061356751	16.840267668130256	16.87711758494521	16.740434583515043	16.896868622214324	C.Elegans	-0.15643403869928107	TRUE
HYECmix_Bruderer17	DIA-NN_1.8	CE-LZ_RT	ce_length_charge_biognosys_irt_deeplc_0.25	UBE2O_HUMAN	15.756653731648326	15.632974163995936	15.582197132943655	15.705174892484047	15.495123082581477	15.702794148179645	15.657275009529306	15.634364041081723	H.Sapiens	0.022910968447583002	TRUE
HYECmix_Bruderer17	DIA-NN_1.8	CE-LZ_RT	ce_length_charge_biognosys_irt_deeplc_0.25	RBM33_HUMAN	15.269857213633935	14.757865456892716	14.74207305363244	14.774277029988596	14.947373381696156	14.917240425290087	14.923265241386364	14.879630278991613	H.Sapiens	0.0436349623947514	TRUE
HYECmix_Bruderer17	DIA-NN_1.8	CE-LZ_RT	ce_length_charge_biognosys_irt_deeplc_0.25	YUY1_CAEEL	16.03828351061132	15.703893895475115	15.621299295958037	16.032176981265348	15.79633683110566	15.907275634095916	15.787825567348158	15.911929815488975	C.Elegans	-0.12410424814081722	TRUE
HYECmix_Bruderer17	DIA-NN_1.8	CE-LZ_RT	ce_length_charge_biognosys_irt_deeplc_0.25	SPTN1_HUMAN	16.998765319978677	16.888121445628418	16.859441498346893	16.952585469380306	16.80674519223118	16.88354318575799	16.91544275465133	16.880957949123157	H.Sapiens	0.03448480552817301	TRUE
HYECmix_Bruderer17	DIA-NN_1.8	CE-LZ_RT	ce_length_charge_biognosys_irt_deeplc_0.25	GCN1_HUMAN	16.35179533712263	16.16622315510772	16.071639443081374	16.24977645704523	16.093715103937175	16.266301016651177	16.196552645103907	16.203264192544527	H.Sapiens	-0.00671154744062008	TRUE
HYECmix_Bruderer17	DIA-NN_1.8	CE-LZ_RT	ce_length_charge_biognosys_irt_deeplc_0.25	RELA_ECOLI	14.882727125715844	14.919285201180028	14.64983991371993	14.807400555203708	14.758621841752262	14.311983941907911	14.817284080205267	14.626002112954627	E.Coli	0.1912819672506405	TRUE
HYECmix_Bruderer17	DIA-NN_1.8	CE-LZ_RT	ce_length_charge_biognosys_irt_deeplc_0.25	DPP3_YEAST	14.76697850954412	15.25304253336607	14.91277597955056	15.169738212205234	15.381564735683538	15.298587768042356	14.977599007486917	15.283296905310376	S.Cerevisiae	-0.3056978978234586	TRUE
HYECmix_Bruderer17	DIA-NN_1.8	CE-LZ_RT	ce_length_charge_biognosys_irt_deeplc_0.25	RPP30_HUMAN	16.135888524537457	16.025960048815282	15.91239495698878	16.162775826773206	16.069375420296495	15.972635786039586	16.024747843447173	16.068262344369764	H.Sapiens	-0.04351450092259057	TRUE
HYECmix_Bruderer17	DIA-NN_1.8	CE-LZ_RT	ce_length_charge_biognosys_irt_deeplc_0.25	NOL11_HUMAN	15.770886509213158	15.770775147795897	15.5486331974447	15.835360088117152	15.580436340583091	15.70243615850539	15.696764951484585	15.706077529068544	H.Sapiens	-0.00931257758395887	TRUE
HYECmix_Bruderer17	DIA-NN_1.8	CE-LZ_RT	ce_length_charge_biognosys_irt_deeplc_0.25	FHOD1_HUMAN	15.414558589198009	15.49864706663436	15.32829442099382	15.438107378014001	15.304904782036088	15.342579048734805	15.413833358942064	15.36186373626163	H.Sapiens	0.05196962268043315	TRUE
HYECmix_Bruderer17	DIA-NN_1.8	CE-LZ_RT	ce_length_charge_biognosys_irt_deeplc_0.25	SYEP_HUMAN	17.115414472419886	16.99081704793894	16.99138126075789	17.076654085878808	16.94984080180308	17.04261344683326	17.032537593705573	17.02303611150505	H.Sapiens	0.00950148220052327	TRUE
HYECmix_Bruderer17	DIA-NN_1.8	CE-LZ_RT	ce_length_charge_biognosys_irt_deeplc_0.25	SYEC_YEAST	16.957032027870273	17.37842932595534	17.366053070859824	17.33575965004643	17.487813715437486	17.623455050161773	17.23383814156181	17.48234280521523	S.Cerevisiae	-0.24850466365341717	TRUE
HYECmix_Bruderer17	DIA-NN_1.8	CE-LZ_RT	ce_length_charge_biognosys_irt_deeplc_0.25	IF2P_YEAST	15.569610840869245	15.896799795051656	15.924278136973916	15.952694850172271	16.079152048318537	16.174536705218372	15.796896257631605	16.068794534569726	S.Cerevisiae	-0.27189827693812063	TRUE
HYECmix_Bruderer17	DIA-NN_1.8	CE-LZ_RT	ce_length_charge_biognosys_irt_deeplc_0.25	SP16H_HUMAN	16.87065375092068	16.860366213707536	16.780924939727193	16.910832604366306	16.79788679772413	16.933462986767733	16.83731496811847	16.880727462952724	H.Sapiens	-0.04341249483425358	TRUE
HYECmix_Bruderer17	DIA-NN_1.8	CE-LZ_RT	ce_length_charge_biognosys_irt_deeplc_0.25	A16A1_HUMAN	16.01066582933721	15.853467947736002	15.764784090558065	15.93462177070227	15.726496471881408	15.869794798873942	15.876305955877092	15.843637680485873	H.Sapiens	0.032668275391218415	TRUE
HYECmix_Bruderer17	DIA-NN_1.8	CE-LZ_RT	ce_length_charge_biognosys_irt_deeplc_0.25	FIS_ECOLI	18.46473017902987	18.84790350097528	18.6504267919898	18.199481572385924	18.47647645626634	17.917675268417696	18.654353490664985	18.197877765689988	E.Coli	0.45647572497499667	TRUE
HYECmix_Bruderer17	DIA-NN_1.8	CE-LZ_RT	ce_length_charge_biognosys_irt_deeplc_0.25	ATAD3_CAEEL	16.711125391964185	16.54254701691375	16.57400268662963	16.7931095799458	16.6044505136322	16.783939010320275	16.609225031835855	16.727166367966092	C.Elegans	-0.11794133613023661	TRUE
HYECmix_Bruderer17	DIA-NN_1.8	CE-LZ_RT	ce_length_charge_biognosys_irt_deeplc_0.25	VMA21_HUMAN	17.611871953511937	17.344170216249985	17.977195917067434	17.73225371132731	NA	17.85491422531781	17.644412695609784	17.793583968322558	H.Sapiens	-0.14917127271277408	TRUE
HYECmix_Bruderer17	DIA-NN_1.8	CE-LZ_RT	ce_length_charge_biognosys_irt_deeplc_0.25	2A51_CAEEL	16.272751891052692	16.141932731148643	16.048926230784158	16.345872580382423	16.209351934632107	16.260215480972004	16.154536950995166	16.27181333199551	C.Elegans	-0.11727638100034454	TRUE
HYECmix_Bruderer17	DIA-NN_1.8	CE-LZ_RT	ce_length_charge_biognosys_irt_deeplc_0.25	HNRLL_HUMAN	15.204959224227718	15.001931649700257	15.099608667372584	15.026802254018504	15.036303953161617	15.107442934127942	15.102166513766853	15.056849713769354	H.Sapiens	0.045316799997499047	TRUE
HYECmix_Bruderer17	DIA-NN_1.8	CE-LZ_RT	ce_length_charge_biognosys_irt_deeplc_0.25	YIV5_YEAST	15.5224428596253	15.913137952086405	15.856508975417361	15.774870515720703	15.997516694820282	16.177851895212463	15.764029929043023	15.98341303525115	S.Cerevisiae	-0.2193831062081273	TRUE
HYECmix_Bruderer17	DIA-NN_1.8	CE-LZ_RT	ce_length_charge_biognosys_irt_deeplc_0.25	RPA1_HUMAN	15.115179688763819	14.980547005681666	14.785150745232237	15.049172218176311	14.970877178225592	15.08444941235615	14.960292479892574	15.034832936252684	H.Sapiens	-0.07454045636010953	TRUE
HYECmix_Bruderer17	DIA-NN_1.8	CE-LZ_RT	ce_length_charge_biognosys_irt_deeplc_0.25	DAF31_CAEEL	15.937564873145014	15.785327639129731	15.590421533354506	15.936229917429173	15.712322731648785	15.584649035080163	15.771104681876418	15.74440056138604	C.Elegans	0.026704120490377292	TRUE
HYECmix_Bruderer17	DIA-NN_1.8	CE-LZ_RT	ce_length_charge_biognosys_irt_deeplc_0.25	MTP_CAEEL	16.456404718748164	16.310366434110506	16.1126519166327	16.502491591910033	16.482288688734176	16.243356672429954	16.29314102316379	16.409378984358053	C.Elegans	-0.11623796119426189	TRUE
HYECmix_Bruderer17	DIA-NN_1.8	CE-LZ_RT	ce_length_charge_biognosys_irt_deeplc_0.25	BCAT_CAEEL	17.62615268603324	17.506295321153353	17.559225956704573	17.677917232314268	17.574099017378696	17.75188678624958	17.563891321297056	17.667967678647514	C.Elegans	-0.10407635735045773	TRUE
HYECmix_Bruderer17	DIA-NN_1.8	CE-LZ_RT	ce_length_charge_biognosys_irt_deeplc_0.25	NOP14_HUMAN	15.534991987242456	15.530318558277527	15.431879925583363	15.555452799053526	15.529664065993641	15.448060470425755	15.499063490367782	15.511059111824308	H.Sapiens	-0.011995621456525996	TRUE
HYECmix_Bruderer17	DIA-NN_1.8	CE-LZ_RT	ce_length_charge_biognosys_irt_deeplc_0.25	ADH4_YEAST	16.62976645596191	17.06770748057627	17.201478240373397	16.94169544003329	17.121951323530052	17.448743713555118	16.96631739230386	17.17079682570615	S.Cerevisiae	-0.20447943340229102	TRUE
HYECmix_Bruderer17	DIA-NN_1.8	CE-LZ_RT	ce_length_charge_biognosys_irt_deeplc_0.25	TRPA_ECOLI	15.590094299578464	15.513907366309484	15.709928793694981	15.263247163944367	15.233818591273117	15.231867602545393	15.604643486527642	15.242977785920958	E.Coli	0.3616657006066841	TRUE
HYECmix_Bruderer17	DIA-NN_1.8	CE-LZ_RT	ce_length_charge_biognosys_irt_deeplc_0.25	HUWE1_HUMAN	16.191456443755065	16.113203854706335	16.012987909743963	16.155171377798155	16.077926319119314	16.052830778781857	16.105882736068455	16.095309491899776	H.Sapiens	0.010573244168678997	TRUE
HYECmix_Bruderer17	DIA-NN_1.8	CE-LZ_RT	ce_length_charge_biognosys_irt_deeplc_0.25	PTN23_HUMAN	15.383446546089761	15.177786385108329	15.072392773099212	15.38731036020235	15.182543211059635	15.231490805883357	15.211208568099101	15.267114792381781	H.Sapiens	-0.05590622428267977	TRUE
HYECmix_Bruderer17	DIA-NN_1.8	CE-LZ_RT	ce_length_charge_biognosys_irt_deeplc_0.25	ROD1_YEAST	NA	17.04576891596133	12.018809829621981	17.178965611380967	12.656272868807104	13.269877288982734	14.532289372791656	14.368371923056936	S.Cerevisiae	0.16391744973472022	FALSE
HYECmix_Bruderer17	DIA-NN_1.8	CE-LZ_RT	ce_length_charge_biognosys_irt_deeplc_0.25	KPBA_CAEEL	14.289679764132508	14.580223657899513	14.138204759578969	14.354248103277522	14.325748394951022	14.568119322500094	14.336036060536996	14.416038606909545	C.Elegans	-0.08000254637254933	TRUE
HYECmix_Bruderer17	DIA-NN_1.8	CE-LZ_RT	ce_length_charge_biognosys_irt_deeplc_0.25	KIF2A_HUMAN	15.572848213906019	15.390939387410432	15.235542236953778	15.605227797239937	15.36386476992304	15.4521560742564	15.399776612756742	15.473749547139793	H.Sapiens	-0.07397293438305041	TRUE
HYECmix_Bruderer17	DIA-NN_1.8	CE-LZ_RT	ce_length_charge_biognosys_irt_deeplc_0.25	AP4A_HUMAN	15.39266408269661	15.128921016399715	15.177923000675095	15.314374948021976	15.133154195133283	15.181391586851811	15.233169366590474	15.20964024333569	H.Sapiens	0.023529123254784068	TRUE
HYECmix_Bruderer17	DIA-NN_1.8	CE-LZ_RT	ce_length_charge_biognosys_irt_deeplc_0.25	RS25_HUMAN	20.258207907993075	20.056639492551263	19.899034358271923	20.160062971880578	20.025204125121967	20.000444151350308	20.07129391960542	20.061903749450952	H.Sapiens	0.00939017015446808	TRUE
HYECmix_Bruderer17	DIA-NN_1.8	CE-LZ_RT	ce_length_charge_biognosys_irt_deeplc_0.25	SPYA_HUMAN	17.997813623260353	17.887658885038977	17.807091809363342	17.850893102492364	17.690048519063435	17.813237891637353	17.897521439220892	17.784726504397717	H.Sapiens	0.11279493482317449	TRUE
HYECmix_Bruderer17	DIA-NN_1.8	CE-LZ_RT	ce_length_charge_biognosys_irt_deeplc_0.25	LONM_CAEEL	16.06100421815307	15.850766760758315	15.863388828974	16.031015743336916	15.856558852345989	16.1841842045883	15.925053269295129	16.0239196000904	C.Elegans	-0.09886633079527307	TRUE
HYECmix_Bruderer17	DIA-NN_1.8	CE-LZ_RT	ce_length_charge_biognosys_irt_deeplc_0.25	SRP72_CAEEL	16.550314212607944	16.444677885927806	16.40068059322443	16.58187078013674	16.457834607185426	16.716441955590366	16.465224230586728	16.58538244763751	C.Elegans	-0.12015821705078267	TRUE
HYECmix_Bruderer17	DIA-NN_1.8	CE-LZ_RT	ce_length_charge_biognosys_irt_deeplc_0.25	NUOCD_ECOLI	17.59966505252532	17.50963036905623	17.510268628346754	17.07062240023536	16.909929359431743	17.063089898999554	17.539854683309436	17.014547219555553	E.Coli	0.525307463753883	TRUE
HYECmix_Bruderer17	DIA-NN_1.8	CE-LZ_RT	ce_length_charge_biognosys_irt_deeplc_0.25	FOXO3_HUMAN	14.031687032921752	14.518460831248337	14.509393574024736	13.961159681885732	14.634883941195865	13.584214711285469	14.353180479398276	14.06008611145569	H.Sapiens	0.2930943679425866	FALSE
HYECmix_Bruderer17	DIA-NN_1.8	CE-LZ_RT	ce_length_charge_biognosys_irt_deeplc_0.25	BGL2_YEAST	17.44775763161569	17.817756118145812	17.598193887915777	17.87463032073133	17.828198476270043	17.794093851196504	17.62123587922576	17.832307549399292	S.Cerevisiae	-0.21107167017353134	TRUE
HYECmix_Bruderer17	DIA-NN_1.8	CE-LZ_RT	ce_length_charge_biognosys_irt_deeplc_0.25	DIM1_HUMAN	16.1501481257613	15.845820255128247	15.807889124582834	15.939971698621854	15.946058810609832	15.899294008059691	15.934619168490794	15.928441505763793	H.Sapiens	0.006177662727001376	TRUE
HYECmix_Bruderer17	DIA-NN_1.8	CE-LZ_RT	ce_length_charge_biognosys_irt_deeplc_0.25	PRKDC_HUMAN	17.245922064250518	17.061999650232487	16.99070159677829	17.185221995463706	16.994187373741816	17.097033318581644	17.099541103753765	17.092147562595724	H.Sapiens	0.007393541158041472	TRUE
HYECmix_Bruderer17	DIA-NN_1.8	CE-LZ_RT	ce_length_charge_biognosys_irt_deeplc_0.25	AIFM1_HUMAN	17.409651138510306	17.26190449249681	17.222882180997484	17.309821780281773	17.2060980076614	17.216485842272427	17.298145937334866	17.244135210071867	H.Sapiens	0.05401072726299816	TRUE
HYECmix_Bruderer17	DIA-NN_1.8	CE-LZ_RT	ce_length_charge_biognosys_irt_deeplc_0.25	CBD1_CAEEL	15.923249441966346	15.916705808008432	15.886434829763243	16.175045853667648	15.965595404633422	16.211953700714012	15.908796693246007	16.117531653005027	C.Elegans	-0.20873495975902046	TRUE
HYECmix_Bruderer17	DIA-NN_1.8	CE-LZ_RT	ce_length_charge_biognosys_irt_deeplc_0.25	IF4G1_HUMAN	17.05701593758878	16.972634329240318	16.947363525065587	17.050596491902866	16.922655827998724	16.935035283254162	16.99233793063156	16.969429201051916	H.Sapiens	0.02290872957964396	TRUE
HYECmix_Bruderer17	DIA-NN_1.8	CE-LZ_RT	ce_length_charge_biognosys_irt_deeplc_0.25	2A5G_HUMAN	15.507606699862551	15.141702011248903	15.21360462241748	15.263088254776768	15.123581081540854	15.345792995763183	15.287637777842978	15.244154110693602	H.Sapiens	0.043483667149375904	TRUE
HYECmix_Bruderer17	DIA-NN_1.8	CE-LZ_RT	ce_length_charge_biognosys_irt_deeplc_0.25	LRP1_HUMAN	15.3614407500167	15.343010141511982	15.187281936660698	15.243660784330427	15.131351537956144	15.213092138525566	15.297244276063127	15.196034820270713	H.Sapiens	0.10120945579241436	TRUE
HYECmix_Bruderer17	DIA-NN_1.8	CE-LZ_RT	ce_length_charge_biognosys_irt_deeplc_0.25	XPO7_HUMAN	16.100699562407637	15.980824361718811	15.816879377689252	16.03070665459092	16.013669722769897	15.915417122303232	15.966134433938567	15.98659783322135	H.Sapiens	-0.02046339928278229	TRUE
HYECmix_Bruderer17	DIA-NN_1.8	CE-LZ_RT	ce_length_charge_biognosys_irt_deeplc_0.25	NOLC1_HUMAN	17.156976516044722	16.991017331564194	16.889319161539117	17.074607033201676	17.046770947985856	16.600337136453412	17.01243766971601	16.90723837254698	H.Sapiens	0.10519929716902965	TRUE
HYECmix_Bruderer17	DIA-NN_1.8	CE-LZ_RT	ce_length_charge_biognosys_irt_deeplc_0.25	CSN2_HUMAN	16.093046293257466	15.952053682285014	15.762188239751106	16.012267532004188	15.849790181226629	15.935443671249626	15.935762738431196	15.93250046149348	H.Sapiens	0.0032622769377148586	TRUE
HYECmix_Bruderer17	DIA-NN_1.8	CE-LZ_RT	ce_length_charge_biognosys_irt_deeplc_0.25	GGYF2_HUMAN	15.350339069844903	15.309125969169035	15.206684146142338	15.241478085539113	15.327198791309172	15.17132242942656	15.288716395052091	15.246666435424949	H.Sapiens	0.04204995962714264	TRUE
HYECmix_Bruderer17	DIA-NN_1.8	CE-LZ_RT	ce_length_charge_biognosys_irt_deeplc_0.25	RL14B_YEAST	18.31853709821694	18.664510893294647	18.69421900255463	18.61925988785617	18.731419116715312	18.840578921839274	18.559088998022073	18.730419308803587	S.Cerevisiae	-0.17133031078151362	TRUE
HYECmix_Bruderer17	DIA-NN_1.8	CE-LZ_RT	ce_length_charge_biognosys_irt_deeplc_0.25	ECHB_HUMAN	18.098846608572877	18.00352385885968	18.023430599139378	18.023475159964192	17.89551740632345	18.092558720845368	18.041933688857313	18.003850429044338	H.Sapiens	0.038083259812975	TRUE
HYECmix_Bruderer17	DIA-NN_1.8	CE-LZ_RT	ce_length_charge_biognosys_irt_deeplc_0.25	LYS1_YEAST	15.698929840113472	16.29435672640643	16.20723909643871	16.11992007996799	16.347319364375945	16.536224161176477	16.06684188765287	16.334487868506805	S.Cerevisiae	-0.2676459808539349	TRUE
HYECmix_Bruderer17	DIA-NN_1.8	CE-LZ_RT	ce_length_charge_biognosys_irt_deeplc_0.25	PUTA_ECOLI	16.192685677424265	16.15140830394423	16.124197072968997	15.764668142047753	15.64343564159567	15.668837916342019	16.156097018112497	15.692313899995147	E.Coli	0.46378311811734996	TRUE
HYECmix_Bruderer17	DIA-NN_1.8	CE-LZ_RT	ce_length_charge_biognosys_irt_deeplc_0.25	RUSF1_HUMAN	15.014387633056703	15.225875549250771	15.016916512999677	15.134708333367369	15.322737713715359	14.870133518934752	15.085726565102384	15.109193188672494	H.Sapiens	-0.0234666235701102	TRUE
HYECmix_Bruderer17	DIA-NN_1.8	CE-LZ_RT	ce_length_charge_biognosys_irt_deeplc_0.25	LXN_HUMAN	15.50849452750101	15.552146379268045	15.22874891116528	15.70154430291001	15.428818269122088	16.072356643002017	15.429796605978112	15.734239738344705	H.Sapiens	-0.30444313236659326	TRUE
HYECmix_Bruderer17	DIA-NN_1.8	CE-LZ_RT	ce_length_charge_biognosys_irt_deeplc_0.25	OSMY_ECOLI	17.699783398466334	17.601160410366607	17.58771821351131	17.286800709566258	17.207888210130417	17.13701143450129	17.629554007448082	17.210566784732656	E.Coli	0.4189872227154261	TRUE
HYECmix_Bruderer17	DIA-NN_1.8	CE-LZ_RT	ce_length_charge_biognosys_irt_deeplc_0.25	TBB6_HUMAN	16.908976650976946	16.942153474259364	17.068114632492264	16.881315119543572	16.95765390289599	17.06653019613598	16.973081585909526	16.968499739525182	H.Sapiens	0.004581846384343891	TRUE
HYECmix_Bruderer17	DIA-NN_1.8	CE-LZ_RT	ce_length_charge_biognosys_irt_deeplc_0.25	FGGY_HUMAN	13.912004232734331	14.309378091916258	14.266103294169648	14.0558712889472	14.10075882553951	14.486639428120409	14.162495206273412	14.214423180869039	H.Sapiens	-0.05192797459562648	TRUE
HYECmix_Bruderer17	DIA-NN_1.8	CE-LZ_RT	ce_length_charge_biognosys_irt_deeplc_0.25	ARO1_YEAST	15.709125495010499	16.034500890286804	15.92165860379738	16.039921684809098	16.112053553335745	16.224101753773496	15.888428329698227	16.125358997306112	S.Cerevisiae	-0.23693066760788462	TRUE
HYECmix_Bruderer17	DIA-NN_1.8	CE-LZ_RT	ce_length_charge_biognosys_irt_deeplc_0.25	MIC60_HUMAN	17.162657960718242	17.018664794435757	16.97181527683949	17.057226671191142	16.95506970812436	16.919583057098187	17.051046010664496	16.97729314547123	H.Sapiens	0.07375286519326707	TRUE
HYECmix_Bruderer17	DIA-NN_1.8	CE-LZ_RT	ce_length_charge_biognosys_irt_deeplc_0.25	LUXS_ECOLI	18.617482111842527	18.350242186821703	18.49714065154774	18.126899040163853	17.795524758497763	18.098219300473925	18.48828831673732	18.00688103304518	E.Coli	0.4814072836921426	TRUE
HYECmix_Bruderer17	DIA-NN_1.8	CE-LZ_RT	ce_length_charge_biognosys_irt_deeplc_0.25	PUF12_CAEEL	16.76985786968067	16.569507409860645	16.501566511322093	16.76601213696021	16.676735149952673	16.78691134778046	16.613643930287804	16.74321954489778	C.Elegans	-0.12957561460997624	TRUE
HYECmix_Bruderer17	DIA-NN_1.8	CE-LZ_RT	ce_length_charge_biognosys_irt_deeplc_0.25	SDHA_CAEEL	17.614227786768225	17.531660346672687	17.500678811138627	17.707351962760626	17.68302503066274	17.642333744051744	17.54885564819318	17.677570245825038	C.Elegans	-0.1287145976318591	TRUE
HYECmix_Bruderer17	DIA-NN_1.8	CE-LZ_RT	ce_length_charge_biognosys_irt_deeplc_0.25	PGM2_HUMAN	16.29487032214718	16.17891604602479	16.08038257181278	16.227773362245777	16.08654783615276	16.134815996556856	16.184722979994916	16.149712398318464	H.Sapiens	0.035010581676452546	TRUE
HYECmix_Bruderer17	DIA-NN_1.8	CE-LZ_RT	ce_length_charge_biognosys_irt_deeplc_0.25	S27A2_HUMAN	16.57866019652247	16.355427509541183	16.359091686620168	16.50811948074004	16.4257256262723	16.42115449938156	16.431059797561275	16.451666535464632	H.Sapiens	-0.020606737903356986	TRUE
HYECmix_Bruderer17	DIA-NN_1.8	CE-LZ_RT	ce_length_charge_biognosys_irt_deeplc_0.25	AP1B1_HUMAN;AP2B1_HUMAN	17.266558350805	16.954281736589575	16.77634134238161	17.082298700222655	16.841321626884767	16.97325911259771	16.99906047659206	16.96562647990171	H.Sapiens	0.03343399669034852	TRUE
HYECmix_Bruderer17	DIA-NN_1.8	CE-LZ_RT	ce_length_charge_biognosys_irt_deeplc_0.25	WRN_HUMAN	13.38597959244196	12.43527214450873	NA	12.84850939172568	NA	NA	12.910625868475345	12.84850939172568	H.Sapiens	0.06211647674966514	FALSE
HYECmix_Bruderer17	DIA-NN_1.8	CE-LZ_RT	ce_length_charge_biognosys_irt_deeplc_0.25	IF2_ECOLI	17.338812616912428	17.255087323892567	17.201318794356336	16.844257336423492	16.742322024242423	16.857366578904326	17.265072911720445	16.814648646523413	E.Coli	0.45042426519703227	TRUE
HYECmix_Bruderer17	DIA-NN_1.8	CE-LZ_RT	ce_length_charge_biognosys_irt_deeplc_0.25	ODPA_CAEEL	17.438097831812605	17.34104019575231	17.2503098254166	17.44721805276843	17.444086946827145	17.601859265556364	17.343149284327172	17.497721421717312	C.Elegans	-0.15457213739014009	TRUE
HYECmix_Bruderer17	DIA-NN_1.8	CE-LZ_RT	ce_length_charge_biognosys_irt_deeplc_0.25	TBCD_HUMAN	15.65779676107776	15.543785809509135	15.506388759655785	15.565439743561482	15.366550343460094	15.547882880699154	15.56932377674756	15.493290989240244	H.Sapiens	0.0760327875073159	TRUE
HYECmix_Bruderer17	DIA-NN_1.8	CE-LZ_RT	ce_length_charge_biognosys_irt_deeplc_0.25	YHGF_ECOLI	16.114409236676263	16.107087787999646	16.09028360133178	15.695127849797881	15.68331864346601	15.708746258325332	16.103926875335898	15.695730917196407	E.Coli	0.4081959581394905	TRUE
HYECmix_Bruderer17	DIA-NN_1.8	CE-LZ_RT	ce_length_charge_biognosys_irt_deeplc_0.25	GRPE_ECOLI	18.787881122684617	18.68930813425464	18.680078133968955	18.138933312524642	18.034483015390713	18.370908506363367	18.719089130302738	18.18144161142624	E.Coli	0.5376475188764971	TRUE
HYECmix_Bruderer17	DIA-NN_1.8	CE-LZ_RT	ce_length_charge_biognosys_irt_deeplc_0.25	DUS2L_HUMAN	15.027998960081062	14.689392161385646	14.559744601096844	14.72052486083988	14.388557905737272	14.451978088537212	14.759045240854517	14.520353618371455	H.Sapiens	0.23869162248306175	TRUE
HYECmix_Bruderer17	DIA-NN_1.8	CE-LZ_RT	ce_length_charge_biognosys_irt_deeplc_0.25	ABCF1_HUMAN	16.87242353575636	16.77822187080612	16.660013460501435	16.837380032434947	16.69349328396098	16.753218941150095	16.770219622354638	16.761364085848673	H.Sapiens	0.008855536505965489	TRUE
HYECmix_Bruderer17	DIA-NN_1.8	CE-LZ_RT	ce_length_charge_biognosys_irt_deeplc_0.25	TESA_ECOLI	16.0993403190709	16.036871551617523	16.004282128701355	15.696285876361419	15.345599198642988	15.522133764558086	16.046831333129926	15.521339613187498	E.Coli	0.525491719942428	TRUE
HYECmix_Bruderer17	DIA-NN_1.8	CE-LZ_RT	ce_length_charge_biognosys_irt_deeplc_0.25	PTFAH_ECOLI	16.33101420362101	16.386219778903847	16.400019862736887	16.069328233810346	15.849648739410513	15.965260408748906	16.37241794842058	15.961412460656588	E.Coli	0.41100548776399215	TRUE
HYECmix_Bruderer17	DIA-NN_1.8	CE-LZ_RT	ce_length_charge_biognosys_irt_deeplc_0.25	RB3GP_CAEEL	NA	NA	14.586085573083608	14.706886844814882	NA	15.205074056282303	14.586085573083608	14.955980450548592	C.Elegans	-0.3698948774649846	FALSE
HYECmix_Bruderer17	DIA-NN_1.8	CE-LZ_RT	ce_length_charge_biognosys_irt_deeplc_0.25	BICD_CAEEL	16.220048490214324	16.15195861652348	15.970010344300968	16.277441774351505	16.250927995935076	16.178331219498162	16.114005817012924	16.235566996594915	C.Elegans	-0.12156117958199175	TRUE
HYECmix_Bruderer17	DIA-NN_1.8	CE-LZ_RT	ce_length_charge_biognosys_irt_deeplc_0.25	ERG27_YEAST	15.048642031776408	15.359140719932423	15.287752264220993	15.335336434380302	15.308867001816619	15.715957454900398	15.23184500530994	15.453386963699106	S.Cerevisiae	-0.22154195838916557	TRUE
HYECmix_Bruderer17	DIA-NN_1.8	CE-LZ_RT	ce_length_charge_biognosys_irt_deeplc_0.25	THIM_HUMAN	18.444077819066425	18.555797605887488	18.74264432266775	18.405612822885374	18.514699878324805	18.73313182488773	18.580839915873888	18.55114817536597	H.Sapiens	0.029691740507917785	TRUE
HYECmix_Bruderer17	DIA-NN_1.8	CE-LZ_RT	ce_length_charge_biognosys_irt_deeplc_0.25	GRCA_ECOLI	16.62788155722741	16.643023232045405	16.380152731694608	16.075416306402612	15.985804077201902	16.24262858704448	16.550352506989142	16.10128299021633	E.Coli	0.4490695167728127	TRUE
HYECmix_Bruderer17	DIA-NN_1.8	CE-LZ_RT	ce_length_charge_biognosys_irt_deeplc_0.25	PSK1_YEAST	12.419802301295743	13.45090412878762	13.593100495276987	13.313109271770541	13.164462938940783	14.028340927832602	13.15460230845345	13.501971046181309	S.Cerevisiae	-0.3473687377278587	TRUE
HYECmix_Bruderer17	DIA-NN_1.8	CE-LZ_RT	ce_length_charge_biognosys_irt_deeplc_0.25	CH60_CAEEL	19.117699936298354	18.873240984617606	18.83513901069469	19.093426758650164	18.97225512592457	19.215111644758306	18.942026643870218	19.093597843111013	C.Elegans	-0.1515711992407951	TRUE
HYECmix_Bruderer17	DIA-NN_1.8	CE-LZ_RT	ce_length_charge_biognosys_irt_deeplc_0.25	LCF1_YEAST	15.880569928373172	16.214724733351726	16.321307723375497	16.216862026978315	16.33103317599701	16.561504946483986	16.13886746170013	16.36980004981977	S.Cerevisiae	-0.23093258811963935	TRUE
HYECmix_Bruderer17	DIA-NN_1.8	CE-LZ_RT	ce_length_charge_biognosys_irt_deeplc_0.25	PSA2_HUMAN	17.58328163500984	17.436724354516844	17.352595679474256	17.54742097837078	17.31723174217789	17.437685845416496	17.45753388966698	17.43411285532172	H.Sapiens	0.023421034345258107	TRUE
HYECmix_Bruderer17	DIA-NN_1.8	CE-LZ_RT	ce_length_charge_biognosys_irt_deeplc_0.25	YEGP_ECOLI	15.9817677394913	16.064580772390883	16.26344985388302	15.714638992725591	15.465334986308227	15.945918726429019	16.103266121921735	15.708630901820946	E.Coli	0.39463522010078833	TRUE
HYECmix_Bruderer17	DIA-NN_1.8	CE-LZ_RT	ce_length_charge_biognosys_irt_deeplc_0.25	SRC_HUMAN;YES_HUMAN	15.691137746770782	16.62562901214357	15.754508317736091	16.00105815921805	NA	NA	16.02375835888348	16.00105815921805	H.Sapiens	0.022700199665429466	FALSE
HYECmix_Bruderer17	DIA-NN_1.8	CE-LZ_RT	ce_length_charge_biognosys_irt_deeplc_0.25	FBX22_HUMAN	16.250160692240634	16.067843183627584	15.876511167432861	16.227254294612855	16.128793072221317	16.14293796227966	16.064838347767026	16.166328443037944	H.Sapiens	-0.10149009527091835	TRUE
HYECmix_Bruderer17	DIA-NN_1.8	CE-LZ_RT	ce_length_charge_biognosys_irt_deeplc_0.25	P66B_HUMAN	15.875448405069461	15.860166150726398	15.829530933379033	15.871549129073898	15.980345849277015	15.9230859460045	15.85504849639163	15.924993641451804	H.Sapiens	-0.06994514506017424	TRUE
HYECmix_Bruderer17	DIA-NN_1.8	CE-LZ_RT	ce_length_charge_biognosys_irt_deeplc_0.25	DHE4_YEAST	18.164147804506218	18.60336606351038	18.695359154829703	18.54019662944724	18.703204328081572	18.852928493915805	18.487624340948766	18.69877648381487	S.Cerevisiae	-0.21115214286610495	TRUE
HYECmix_Bruderer17	DIA-NN_1.8	CE-LZ_RT	ce_length_charge_biognosys_irt_deeplc_0.25	F172A_CAEEL	14.181598833566513	13.85640778806497	13.827768648145058	14.169671323865364	13.788927492063186	14.546095954827516	13.955258423258847	14.168231590252022	C.Elegans	-0.2129731669931747	TRUE
HYECmix_Bruderer17	DIA-NN_1.8	CE-LZ_RT	ce_length_charge_biognosys_irt_deeplc_0.25	RECQ1_HUMAN	16.189285617674177	16.074920804398978	16.032781052869755	16.209164907176632	16.03038650654175	16.0814082545789	16.09899582498097	16.106986556099095	H.Sapiens	-0.007990731118123762	TRUE
HYECmix_Bruderer17	DIA-NN_1.8	CE-LZ_RT	ce_length_charge_biognosys_irt_deeplc_0.25	CY1_HUMAN	16.85218497857176	16.8049084306206	17.01094494637835	16.788287548146073	16.773120748383285	16.95741621150167	16.88934611852357	16.839608169343677	H.Sapiens	0.04973794917989238	TRUE
HYECmix_Bruderer17	DIA-NN_1.8	CE-LZ_RT	ce_length_charge_biognosys_irt_deeplc_0.25	THUM3_HUMAN	15.768029175138201	15.490774403005442	15.57140252912902	15.62421062139852	15.660253869844505	15.730409584155828	15.610068702424222	15.671624691799618	H.Sapiens	-0.06155598937539608	TRUE
HYECmix_Bruderer17	DIA-NN_1.8	CE-LZ_RT	ce_length_charge_biognosys_irt_deeplc_0.25	RB3GP_HUMAN	15.600348476358635	15.809470394651097	15.259402199778716	15.529348832359853	15.666121967163535	15.799263469883428	15.55640702359615	15.664911423135605	H.Sapiens	-0.10850439953945568	TRUE
HYECmix_Bruderer17	DIA-NN_1.8	CE-LZ_RT	ce_length_charge_biognosys_irt_deeplc_0.25	SPB1_HUMAN	16.479803282075007	16.368533865821643	16.256680406529362	16.360094005510895	16.329458122776806	16.316815404699504	16.368339184808672	16.33545584432907	H.Sapiens	0.03288334047960362	TRUE
HYECmix_Bruderer17	DIA-NN_1.8	CE-LZ_RT	ce_length_charge_biognosys_irt_deeplc_0.25	CY1_YEAST	16.358273404122404	16.984991850777238	16.860661925578512	16.82578906945877	17.055460445954164	17.100133720919022	16.734642393492717	16.993794412110653	S.Cerevisiae	-0.2591520186179359	TRUE
HYECmix_Bruderer17	DIA-NN_1.8	CE-LZ_RT	ce_length_charge_biognosys_irt_deeplc_0.25	LIMC1_HUMAN	15.237284255556112	15.189088986710203	14.924379287409108	15.18984180283408	15.138390242931317	15.239777271917243	15.116917509891808	15.189336439227546	H.Sapiens	-0.07241892933573801	TRUE
HYECmix_Bruderer17	DIA-NN_1.8	CE-LZ_RT	ce_length_charge_biognosys_irt_deeplc_0.25	HYOU1_HUMAN	16.8968604062418	16.828560217355108	16.773413016106133	16.891031620322515	16.7227260928099	16.856598872982847	16.83294454656768	16.823452195371754	H.Sapiens	0.009492351195927284	TRUE
HYECmix_Bruderer17	DIA-NN_1.8	CE-LZ_RT	ce_length_charge_biognosys_irt_deeplc_0.25	ELYS_HUMAN	15.106482466089789	14.915817344321178	14.839375066407797	15.026089126996785	15.005245585084804	15.113667597775445	14.953891625606255	15.048334103285677	H.Sapiens	-0.09444247767942215	TRUE
HYECmix_Bruderer17	DIA-NN_1.8	CE-LZ_RT	ce_length_charge_biognosys_irt_deeplc_0.25	RLA1_CAEEL	20.705620109049946	20.502072342832907	20.930740829423993	20.622305027989004	20.637870568892257	21.265729357617836	20.71281109376895	20.841968318166366	C.Elegans	-0.12915722439741728	TRUE
HYECmix_Bruderer17	DIA-NN_1.8	CE-LZ_RT	ce_length_charge_biognosys_irt_deeplc_0.25	ACSM5_HUMAN	15.615292585738773	15.45552319504026	15.571316544689818	15.466461719076976	15.431483251855814	15.501426624633693	15.54737744182295	15.46645719852216	H.Sapiens	0.08092024330079006	TRUE
HYECmix_Bruderer17	DIA-NN_1.8	CE-LZ_RT	ce_length_charge_biognosys_irt_deeplc_0.25	STK24_HUMAN	15.369642154684254	15.190737125830042	14.956981500895054	15.328419627050314	14.999962928805614	15.170634334551798	15.172453593803116	15.166338963469242	H.Sapiens	0.00611463033387416	TRUE
HYECmix_Bruderer17	DIA-NN_1.8	CE-LZ_RT	ce_length_charge_biognosys_irt_deeplc_0.25	RM44_CAEEL	16.771019356542215	16.61091152987826	16.559975832162543	16.748996851206353	16.70511992123093	16.821114783043686	16.647302239527672	16.75841051849366	C.Elegans	-0.11110827896598607	TRUE
HYECmix_Bruderer17	DIA-NN_1.8	CE-LZ_RT	ce_length_charge_biognosys_irt_deeplc_0.25	AP2A_HUMAN	15.91845361721022	15.625917391043245	15.439261761791878	15.683736648895424	15.420610637569736	15.713394674211191	15.661210923348447	15.605913986892118	H.Sapiens	0.055296936456329604	TRUE
HYECmix_Bruderer17	DIA-NN_1.8	CE-LZ_RT	ce_length_charge_biognosys_irt_deeplc_0.25	NDUS3_HUMAN	17.178690293549703	17.012491930784673	17.04767164275991	17.17118674366094	17.017938883535713	17.156234889907598	17.079617955698094	17.115120172368083	H.Sapiens	-0.03550221666998965	TRUE
HYECmix_Bruderer17	DIA-NN_1.8	CE-LZ_RT	ce_length_charge_biognosys_irt_deeplc_0.25	RN169_HUMAN	14.53736742102923	15.012017563444466	15.16194442863444	14.87567855689091	15.046267358029091	15.53237950808983	14.903776471036046	15.151441807669944	H.Sapiens	-0.24766533663389723	TRUE
HYECmix_Bruderer17	DIA-NN_1.8	CE-LZ_RT	ce_length_charge_biognosys_irt_deeplc_0.25	TRMB_HUMAN	15.230988983085462	14.759080593397815	14.932203805335734	14.764625526092429	14.595220525637869	15.302926611175367	14.974091127273004	14.887590887635222	H.Sapiens	0.08650023963778253	TRUE
HYECmix_Bruderer17	DIA-NN_1.8	CE-LZ_RT	ce_length_charge_biognosys_irt_deeplc_0.25	SYDE1_HUMAN	14.828328825943045	14.682087885050656	14.522668787778548	14.60137858979566	14.548530066000193	14.762407292960342	14.677695166257417	14.637438649585398	H.Sapiens	0.04025651667201835	TRUE
HYECmix_Bruderer17	DIA-NN_1.8	CE-LZ_RT	ce_length_charge_biognosys_irt_deeplc_0.25	YT91_CAEEL	15.888285239848862	15.731279034540247	15.66595985060685	16.08826171137001	16.11599957900903	16.04679464036	15.761841374998653	16.08368531024635	C.Elegans	-0.3218439352476956	TRUE
HYECmix_Bruderer17	DIA-NN_1.8	CE-LZ_RT	ce_length_charge_biognosys_irt_deeplc_0.25	PTNAB_ECOLI	17.677165285467733	17.666263797760827	17.659939406565	17.179665099566872	17.24642792020082	17.2934781651165	17.667789496597855	17.239857061628065	E.Coli	0.42793243496979017	TRUE
HYECmix_Bruderer17	DIA-NN_1.8	CE-LZ_RT	ce_length_charge_biognosys_irt_deeplc_0.25	CACL1_HUMAN	NA	13.366275212429363	14.41061869320798	13.72762158215364	13.84571349706155	14.317430130432518	13.888446952818672	13.963588403215903	H.Sapiens	-0.07514145039723097	TRUE
HYECmix_Bruderer17	DIA-NN_1.8	CE-LZ_RT	ce_length_charge_biognosys_irt_deeplc_0.25	PCAT1_HUMAN	16.364707841369945	16.206669698552446	16.204286312594725	16.314728784911686	16.167903040442773	16.20916463879634	16.258554617505705	16.2305988213836	H.Sapiens	0.02795579612210375	TRUE
HYECmix_Bruderer17	DIA-NN_1.8	CE-LZ_RT	ce_length_charge_biognosys_irt_deeplc_0.25	RNE_ECOLI	16.758416752889385	16.707245591345817	16.7168032551909	16.297006398338333	16.142957224705842	16.281071462780453	16.727488533142033	16.24034502860821	E.Coli	0.4871435045338224	TRUE
HYECmix_Bruderer17	DIA-NN_1.8	CE-LZ_RT	ce_length_charge_biognosys_irt_deeplc_0.25	ACINU_HUMAN	16.52295538648801	16.507509998311228	16.505947616716178	16.550478144346087	16.445826944157737	16.5044305955997	16.512137667171807	16.500245228034508	H.Sapiens	0.011892439137298538	TRUE
HYECmix_Bruderer17	DIA-NN_1.8	CE-LZ_RT	ce_length_charge_biognosys_irt_deeplc_0.25	SHPK_HUMAN	15.044632836462148	15.191584401433204	15.67977704917437	15.095274784516013	14.69505347522584	15.45242045378207	15.30533142902324	15.080916237841308	H.Sapiens	0.22441519118193298	TRUE
HYECmix_Bruderer17	DIA-NN_1.8	CE-LZ_RT	ce_length_charge_biognosys_irt_deeplc_0.25	DDX27_HUMAN	17.097115525972878	16.965628396711544	16.948634183295017	17.087786339907264	16.952756687475112	16.97228164956214	17.003792701993145	17.00427489231484	H.Sapiens	-4.821903216942758e-4	TRUE
HYECmix_Bruderer17	DIA-NN_1.8	CE-LZ_RT	ce_length_charge_biognosys_irt_deeplc_0.25	COR1A_HUMAN	15.837958306678471	15.699688374574968	15.623066408910006	15.795713610546104	15.659345608601805	15.487286564717799	15.72023769672115	15.647448594621903	H.Sapiens	0.0727891020992466	TRUE
HYECmix_Bruderer17	DIA-NN_1.8	CE-LZ_RT	ce_length_charge_biognosys_irt_deeplc_0.25	NIBA2_HUMAN	16.43503070155841	16.389286501252695	16.365482795205633	16.448691051974848	16.320802317466057	16.402700857078305	16.396599999338914	16.390731408839738	H.Sapiens	0.005868590499176207	TRUE
HYECmix_Bruderer17	DIA-NN_1.8	CE-LZ_RT	ce_length_charge_biognosys_irt_deeplc_0.25	GCDH_HUMAN	16.061014627151724	16.047769468567562	16.089694117904195	16.116077341218983	15.760861494158169	16.048346803118317	16.06615940454116	15.975095212831823	H.Sapiens	0.09106419170933755	TRUE
HYECmix_Bruderer17	DIA-NN_1.8	CE-LZ_RT	ce_length_charge_biognosys_irt_deeplc_0.25	SYD_ECOLI	17.10507272336166	17.10339789570565	17.05828114179193	16.64628624890314	16.523770926008964	16.640000548339057	17.088917253619748	16.603352574417055	E.Coli	0.4855646792026924	TRUE
HYECmix_Bruderer17	DIA-NN_1.8	CE-LZ_RT	ce_length_charge_biognosys_irt_deeplc_0.25	METE_YEAST	18.549023461650417	18.948442216458506	19.00003142315597	18.94040138320578	19.04827535233422	19.257817072231962	18.832499033754964	19.082164602590655	S.Cerevisiae	-0.2496655688356917	TRUE
HYECmix_Bruderer17	DIA-NN_1.8	CE-LZ_RT	ce_length_charge_biognosys_irt_deeplc_0.25	IPYR_HUMAN	17.603546497686526	17.534460995498357	17.461259412428337	17.646792860707716	17.40839043920307	17.571888038378795	17.53308896853774	17.542357112763195	H.Sapiens	-0.009268144225455188	TRUE
HYECmix_Bruderer17	DIA-NN_1.8	CE-LZ_RT	ce_length_charge_biognosys_irt_deeplc_0.25	NONO_HUMAN	18.476284382330824	18.313632858159032	18.24485724077758	18.430627960755995	18.247200897554475	18.3020310495231	18.344924827089145	18.326619969277857	H.Sapiens	0.018304857811287434	TRUE
HYECmix_Bruderer17	DIA-NN_1.8	CE-LZ_RT	ce_length_charge_biognosys_irt_deeplc_0.25	NU214_HUMAN	15.639370983795937	15.493696299832097	15.46907635147057	15.59327179335375	15.518552593461822	15.342137891827075	15.5340478783662	15.484654092880882	H.Sapiens	0.04939378548531792	TRUE
HYECmix_Bruderer17	DIA-NN_1.8	CE-LZ_RT	ce_length_charge_biognosys_irt_deeplc_0.25	SFR19_HUMAN	14.85509737599545	14.646606114149739	14.60901982045065	14.80178421310354	14.694559804895242	14.699503945337177	14.70357443686528	14.731949321111987	H.Sapiens	-0.02837488424670731	TRUE
HYECmix_Bruderer17	DIA-NN_1.8	CE-LZ_RT	ce_length_charge_biognosys_irt_deeplc_0.25	SART3_CAEEL	15.595961582615727	15.378313236453383	15.10468644413953	15.582686587047377	15.438354061644601	15.624081262468602	15.35965375440288	15.54837397038686	C.Elegans	-0.18872021598398092	TRUE
HYECmix_Bruderer17	DIA-NN_1.8	CE-LZ_RT	ce_length_charge_biognosys_irt_deeplc_0.25	PYGB_HUMAN;PYGL_HUMAN	17.35093293631294	17.08661399571362	17.038704125114435	17.190559448400762	17.061600040795383	17.26716384254722	17.15875035238033	17.17310777724779	H.Sapiens	-0.014357424867458946	TRUE
HYECmix_Bruderer17	DIA-NN_1.8	CE-LZ_RT	ce_length_charge_biognosys_irt_deeplc_0.25	UN112_CAEEL	15.79825603243694	15.75574157643118	15.623840629899972	15.879767843730196	15.780774878298514	15.747065781284416	15.725946079589365	15.802536167771041	C.Elegans	-0.07659008818167656	TRUE
HYECmix_Bruderer17	DIA-NN_1.8	CE-LZ_RT	ce_length_charge_biognosys_irt_deeplc_0.25	NOLC1_CAEEL	16.934108996478084	16.82619232941904	16.73117782952646	17.048327481904654	16.96582112956674	16.552006019664308	16.83049305180786	16.855384877045235	C.Elegans	-0.024891825237375542	TRUE
HYECmix_Bruderer17	DIA-NN_1.8	CE-LZ_RT	ce_length_charge_biognosys_irt_deeplc_0.25	SAMD1_HUMAN	16.0500151919212	15.87564945197112	16.06651749270181	16.017923149773342	15.947423319996405	16.29458120670159	15.997394045531376	16.08664255882378	H.Sapiens	-0.08924851329240369	TRUE
HYECmix_Bruderer17	DIA-NN_1.8	CE-LZ_RT	ce_length_charge_biognosys_irt_deeplc_0.25	PDK3_HUMAN	16.383007445951325	16.707257388529605	16.700869008026302	NA	16.376195313542354	16.72578571959594	16.59704461416908	16.550990516569147	H.Sapiens	0.04605409759993151	TRUE
HYECmix_Bruderer17	DIA-NN_1.8	CE-LZ_RT	ce_length_charge_biognosys_irt_deeplc_0.25	AAAD_HUMAN	16.45794176438388	16.512278047348413	16.359095189743602	16.45386738898874	16.38089246486487	16.221653066926457	16.443105000491965	16.352137640260022	H.Sapiens	0.09096736023194296	TRUE
HYECmix_Bruderer17	DIA-NN_1.8	CE-LZ_RT	ce_length_charge_biognosys_irt_deeplc_0.25	CO6A3_HUMAN	16.614788787149244	16.544585336092453	16.536792089914705	16.516422231318682	16.40523288942157	16.592282445470808	16.565388737718802	16.504645855403687	H.Sapiens	0.0607428823151146	TRUE
HYECmix_Bruderer17	DIA-NN_1.8	CE-LZ_RT	ce_length_charge_biognosys_irt_deeplc_0.25	END4_ECOLI	15.651329889462012	15.333992590666076	14.865157044890996	15.075158156466125	14.821257575982687	14.809195698100357	15.283493175006361	14.901870476849723	E.Coli	0.3816226981566384	TRUE
HYECmix_Bruderer17	DIA-NN_1.8	CE-LZ_RT	ce_length_charge_biognosys_irt_deeplc_0.25	HECD1_CAEEL	15.871590829369826	15.75784527745661	15.639816305128388	15.943129997155703	15.851190391553128	15.805791648766258	15.756417470651607	15.866704012491697	C.Elegans	-0.11028654184008957	TRUE
HYECmix_Bruderer17	DIA-NN_1.8	CE-LZ_RT	ce_length_charge_biognosys_irt_deeplc_0.25	ILVE_ECOLI	17.015952077992907	16.99094232064982	16.91822801290004	16.462905989616853	16.40087020916829	16.536617153788605	16.975040803847588	16.46679778419125	E.Coli	0.5082430196563372	TRUE
HYECmix_Bruderer17	DIA-NN_1.8	CE-LZ_RT	ce_length_charge_biognosys_irt_deeplc_0.25	MEPCE_HUMAN	14.94250495115279	14.933209443526966	14.994625285361508	14.950714797670326	14.983630854456631	14.756289764176037	14.956779893347088	14.896878472100997	H.Sapiens	0.059901421246090436	TRUE
HYECmix_Bruderer17	DIA-NN_1.8	CE-LZ_RT	ce_length_charge_biognosys_irt_deeplc_0.25	UBR4_HUMAN	15.50667583088529	15.352939219939314	15.267073602212708	15.475929946298464	15.278604203850007	15.270079215291528	15.37556288434577	15.34153778848	H.Sapiens	0.03402509586577018	TRUE
HYECmix_Bruderer17	DIA-NN_1.8	CE-LZ_RT	ce_length_charge_biognosys_irt_deeplc_0.25	EAF6_HUMAN	10.406105497302002	11.025402440080128	17.38679613029044	10.49470540528447	10.777865173374517	17.531601127127466	12.93943468922419	12.934723901928818	H.Sapiens	0.0047107872953713326	TRUE
HYECmix_Bruderer17	DIA-NN_1.8	CE-LZ_RT	ce_length_charge_biognosys_irt_deeplc_0.25	PCF11_CAEEL	14.334921030456359	14.641811426189827	14.083940813641178	14.49119594143094	NA	14.481194031145986	14.353557756762454	14.486194986288464	C.Elegans	-0.13263722952600965	TRUE
HYECmix_Bruderer17	DIA-NN_1.8	CE-LZ_RT	ce_length_charge_biognosys_irt_deeplc_0.25	CHCH2_HUMAN	17.304102520315197	17.08405860679011	17.132154931191806	17.239056518981585	16.999036217849394	17.22528001442976	17.173438686099036	17.15445758375358	H.Sapiens	0.01898110234545669	TRUE
HYECmix_Bruderer17	DIA-NN_1.8	CE-LZ_RT	ce_length_charge_biognosys_irt_deeplc_0.25	RPB2_YEAST	15.015729358540362	15.238874717079575	15.35481352266484	15.313361906641745	15.471082299730027	15.44221268406974	15.203139199428259	15.40888563014717	S.Cerevisiae	-0.20574643071891074	TRUE
HYECmix_Bruderer17	DIA-NN_1.8	CE-LZ_RT	ce_length_charge_biognosys_irt_deeplc_0.25	IGLC7_HUMAN	16.92461499177931	16.956376962482675	16.86651859993944	16.545248283370892	17.021869238094517	16.51312172012033	16.915836851400474	16.69341308052858	H.Sapiens	0.22242377087189524	TRUE
HYECmix_Bruderer17	DIA-NN_1.8	CE-LZ_RT	ce_length_charge_biognosys_irt_deeplc_0.25	ATPB_ECOLI	19.505003841466795	19.388410439154764	19.560029189908224	18.96203653861535	18.889214957018297	19.13428604904408	19.484481156843263	18.99517918155924	E.Coli	0.48930197528402175	TRUE
HYECmix_Bruderer17	DIA-NN_1.8	CE-LZ_RT	ce_length_charge_biognosys_irt_deeplc_0.25	PYM1_HUMAN	16.25941825697061	16.50203688296509	16.518810135974046	16.45471098399436	16.398855656248337	16.059435122083773	16.426755091969916	16.30433392077549	H.Sapiens	0.12242117119442497	TRUE
HYECmix_Bruderer17	DIA-NN_1.8	CE-LZ_RT	ce_length_charge_biognosys_irt_deeplc_0.25	CAV1_CAEEL	16.540482769905264	16.039096852333586	16.836078607200356	16.620496435687947	16.585964834536675	16.562802423965127	16.471886076479734	16.589754564729915	C.Elegans	-0.11786848825018126	TRUE
HYECmix_Bruderer17	DIA-NN_1.8	CE-LZ_RT	ce_length_charge_biognosys_irt_deeplc_0.25	MINT_HUMAN	14.87928843412522	14.364902688813245	14.310550329713548	14.831067717128075	14.648073863699501	14.435870380356553	14.518247150884005	14.63833732039471	H.Sapiens	-0.12009016951070528	TRUE
HYECmix_Bruderer17	DIA-NN_1.8	CE-LZ_RT	ce_length_charge_biognosys_irt_deeplc_0.25	ARGJ_YEAST	15.175639409584305	15.757938562400726	15.693083347422014	15.679587994394087	15.930425379335333	15.832101216972527	15.542220439802348	15.814038196900649	S.Cerevisiae	-0.2718177570983009	TRUE
HYECmix_Bruderer17	DIA-NN_1.8	CE-LZ_RT	ce_length_charge_biognosys_irt_deeplc_0.25	SON_HUMAN	16.262096270173895	16.36600106267043	16.247008117547015	16.362980021270218	16.321540774072073	16.090422027167865	16.291701816797115	16.25831427417005	H.Sapiens	0.03338754262706445	TRUE
HYECmix_Bruderer17	DIA-NN_1.8	CE-LZ_RT	ce_length_charge_biognosys_irt_deeplc_0.25	PHF23_HUMAN	15.348675331312181	15.083440748782659	15.762352627393708	15.13332134164358	15.54793654705205	15.290392684280125	15.398156235829516	15.323883524325252	H.Sapiens	0.07427271150426407	TRUE
HYECmix_Bruderer17	DIA-NN_1.8	CE-LZ_RT	ce_length_charge_biognosys_irt_deeplc_0.25	TALDO_HUMAN	17.90093471598672	17.693003888485986	17.621248722687216	17.81727424620949	17.640371546713936	17.692742462035483	17.738395775719972	17.716796084986303	H.Sapiens	0.02159969073366952	TRUE
HYECmix_Bruderer17	DIA-NN_1.8	CE-LZ_RT	ce_length_charge_biognosys_irt_deeplc_0.25	TRUA_ECOLI	16.091799846306515	16.250979372698655	16.414079290288452	15.647851663559502	15.71416158745547	15.411342482633156	16.25228616976454	15.591118577882709	E.Coli	0.6611675918818332	FALSE
HYECmix_Bruderer17	DIA-NN_1.8	CE-LZ_RT	ce_length_charge_biognosys_irt_deeplc_0.25	DCUP_HUMAN	16.941078573464527	16.79643585206126	16.729986581012607	16.908555942180623	16.763277762678147	16.57426834324	16.8225003355128	16.74870068269959	H.Sapiens	0.07379965281321077	TRUE
HYECmix_Bruderer17	DIA-NN_1.8	CE-LZ_RT	ce_length_charge_biognosys_irt_deeplc_0.25	GSIB_ECOLI	15.98149645189941	15.743108746862692	15.806800020894721	15.579411474643942	15.338049051677865	15.204838441585595	15.843801739885608	15.374099655969134	E.Coli	0.4697020839164736	TRUE
HYECmix_Bruderer17	DIA-NN_1.8	CE-LZ_RT	ce_length_charge_biognosys_irt_deeplc_0.25	ENO1_YEAST	19.658421495800734	20.070273144344327	20.25982082577211	20.04607128023831	20.21023894078118	20.56850750179684	19.99617182197239	20.274939240938778	S.Cerevisiae	-0.2787674189663889	TRUE
HYECmix_Bruderer17	DIA-NN_1.8	CE-LZ_RT	ce_length_charge_biognosys_irt_deeplc_0.25	ENO2_YEAST	18.718586846671176	19.120444331764883	19.490454195644837	19.069030389419225	19.327858925600385	19.788847591781014	19.109828458026964	19.395245635600208	S.Cerevisiae	-0.2854171775732439	TRUE
HYECmix_Bruderer17	DIA-NN_1.8	CE-LZ_RT	ce_length_charge_biognosys_irt_deeplc_0.25	SYI_ECOLI	16.61652023832299	16.558756737674134	16.448425494049985	16.147291661172304	16.007762542398414	16.077960320990353	16.54123415668237	16.077671508187024	E.Coli	0.4635626484953477	TRUE
HYECmix_Bruderer17	DIA-NN_1.8	CE-LZ_RT	ce_length_charge_biognosys_irt_deeplc_0.25	DKSA_ECOLI	17.666331361549098	17.77072068925159	17.700157226223954	17.23494723971418	17.265145331939475	17.405515971835726	17.712403092341546	17.30186951449646	E.Coli	0.4105335778450865	TRUE
HYECmix_Bruderer17	DIA-NN_1.8	CE-LZ_RT	ce_length_charge_biognosys_irt_deeplc_0.25	ALDOA_HUMAN	19.536125075018585	19.374415248846788	19.41863223700517	19.450702905130004	19.31130379423131	19.668036450570902	19.443057520290182	19.476681049977405	H.Sapiens	-0.033623529687222486	TRUE
HYECmix_Bruderer17	DIA-NN_1.8	CE-LZ_RT	ce_length_charge_biognosys_irt_deeplc_0.25	ARND_ECOLI	15.798182572923228	16.034897774143076	15.305552283861342	15.136818074542578	15.647211408104878	14.621221195836378	15.712877543642549	15.135083559494612	E.Coli	0.5777939841479363	TRUE
HYECmix_Bruderer17	DIA-NN_1.8	CE-LZ_RT	ce_length_charge_biognosys_irt_deeplc_0.25	PFKB_ECOLI	16.808285155043023	16.621506480675944	16.793923542673124	16.174692702771726	16.204642338713573	16.30587474305214	16.741238392797364	16.22840326151248	E.Coli	0.5128351312848842	TRUE
HYECmix_Bruderer17	DIA-NN_1.8	CE-LZ_RT	ce_length_charge_biognosys_irt_deeplc_0.25	CBSL_HUMAN;CBS_HUMAN	17.005106103316862	16.84431013136817	16.87506759036666	16.926097902391213	16.859686222766218	16.92926436057939	16.908161275017232	16.905016161912272	H.Sapiens	0.003145113104960018	TRUE
HYECmix_Bruderer17	DIA-NN_1.8	CE-LZ_RT	ce_length_charge_biognosys_irt_deeplc_0.25	DNJC2_HUMAN	15.665517137991793	15.51220987859224	15.295985614524744	15.686211452934467	15.48737383060839	15.389907635269648	15.491237543702926	15.521164306270835	H.Sapiens	-0.029926762567908938	TRUE
HYECmix_Bruderer17	DIA-NN_1.8	CE-LZ_RT	ce_length_charge_biognosys_irt_deeplc_0.25	HDA1_CAEEL	15.677158072435208	15.406259619290859	15.65882529549086	15.74404532042213	15.64374360050597	16.00938369090298	15.580747662405642	15.799057537277026	C.Elegans	-0.21830987487138387	TRUE
HYECmix_Bruderer17	DIA-NN_1.8	CE-LZ_RT	ce_length_charge_biognosys_irt_deeplc_0.25	PHB1_CAEEL	18.062583311867964	17.889214555704292	17.843415013852834	18.109684107643965	18.015755772541027	18.2480382405593	17.931737627141697	18.124492706914765	C.Elegans	-0.19275507977306816	TRUE
HYECmix_Bruderer17	DIA-NN_1.8	CE-LZ_RT	ce_length_charge_biognosys_irt_deeplc_0.25	RRP12_HUMAN	15.79256801772703	15.580080362893211	15.460778899441292	15.647036972178842	15.513960410111862	15.660392665319252	15.611142426687177	15.607130015869986	H.Sapiens	0.004012410817191281	TRUE
HYECmix_Bruderer17	DIA-NN_1.8	CE-LZ_RT	ce_length_charge_biognosys_irt_deeplc_0.25	EIF3C_HUMAN;EIFCL_HUMAN	17.114588749478006	17.045594689241565	16.949287553580092	17.1185618850488	16.891542176272292	16.941859227665084	17.036490330766554	16.98398776299539	H.Sapiens	0.05250256777116391	TRUE
HYECmix_Bruderer17	DIA-NN_1.8	CE-LZ_RT	ce_length_charge_biognosys_irt_deeplc_0.25	NFYC_HUMAN	15.887083634370907	15.685133501716878	15.368165263834006	16.025584303487204	15.445217622303717	15.703749846026898	15.646794133307264	15.72485059060594	H.Sapiens	-0.0780564572986755	TRUE
HYECmix_Bruderer17	DIA-NN_1.8	CE-LZ_RT	ce_length_charge_biognosys_irt_deeplc_0.25	ETFD_HUMAN	16.482972646292453	16.390254650930192	16.40948639766651	16.401728023064404	16.292934672895775	16.45994657498782	16.427571231629717	16.384869756982667	H.Sapiens	0.042701474647049764	TRUE
HYECmix_Bruderer17	DIA-NN_1.8	CE-LZ_RT	ce_length_charge_biognosys_irt_deeplc_0.25	EEA1_HUMAN	15.717365460073704	15.668654262727195	15.569999848891863	15.572182606005235	15.50614277934965	15.333424936400071	15.652006523897587	15.470583440584985	H.Sapiens	0.18142308331260182	TRUE
HYECmix_Bruderer17	DIA-NN_1.8	CE-LZ_RT	ce_length_charge_biognosys_irt_deeplc_0.25	HXK2_HUMAN	16.230324194641486	16.17702489890421	16.035009220362955	16.192826709955998	16.033439874669916	16.0829099154848	16.147452771302884	16.103058833370238	H.Sapiens	0.044393937932646566	TRUE
HYECmix_Bruderer17	DIA-NN_1.8	CE-LZ_RT	ce_length_charge_biognosys_irt_deeplc_0.25	DICER_HUMAN	15.030099089020545	15.106961279459421	14.589658535388791	15.082986015641348	14.73433115539872	14.766675007572294	14.908906301289585	14.861330726204121	H.Sapiens	0.04757557508546384	TRUE
HYECmix_Bruderer17	DIA-NN_1.8	CE-LZ_RT	ce_length_charge_biognosys_irt_deeplc_0.25	DLDH_HUMAN	17.739013246041562	17.524989279896225	17.406232721165868	17.633038077771403	17.41234651162217	17.396471891434164	17.556745082367886	17.480618826942578	H.Sapiens	0.07612625542530793	TRUE
HYECmix_Bruderer17	DIA-NN_1.8	CE-LZ_RT	ce_length_charge_biognosys_irt_deeplc_0.25	DLDH_YEAST	16.56243391449743	16.888940680578564	16.794892424167152	16.94967909254462	16.941350089330804	17.02431335295801	16.74875567308105	16.97178084494448	S.Cerevisiae	-0.22302517186342996	TRUE
HYECmix_Bruderer17	DIA-NN_1.8	CE-LZ_RT	ce_length_charge_biognosys_irt_deeplc_0.25	DLDH_CAEEL	17.51690634080105	17.3825855428252	17.40851590652199	17.53333458518364	17.519420322366603	17.689545231915307	17.43600259671608	17.58076671315518	C.Elegans	-0.14476411643910225	TRUE
HYECmix_Bruderer17	DIA-NN_1.8	CE-LZ_RT	ce_length_charge_biognosys_irt_deeplc_0.25	OAT_YEAST	16.26659881367531	16.603614738008574	16.668259136052573	16.616931665395935	16.66889608610176	17.006476249947962	16.512824229245485	16.76410133381522	S.Cerevisiae	-0.2512771045697342	TRUE
HYECmix_Bruderer17	DIA-NN_1.8	CE-LZ_RT	ce_length_charge_biognosys_irt_deeplc_0.25	HPBP1_HUMAN	16.539760210576087	16.522770780569065	16.304208850222725	16.552013754089103	16.4613413882052	16.452283230369662	16.455579947122626	16.488546124221322	H.Sapiens	-0.03296617709869665	TRUE
HYECmix_Bruderer17	DIA-NN_1.8	CE-LZ_RT	ce_length_charge_biognosys_irt_deeplc_0.25	DYST_HUMAN	13.650347945634172	13.566630580841846	13.80035929937629	14.250234664531853	13.856054785564927	13.467598498863506	13.67244594195077	13.857962649653428	H.Sapiens	-0.18551670770265893	TRUE
HYECmix_Bruderer17	DIA-NN_1.8	CE-LZ_RT	ce_length_charge_biognosys_irt_deeplc_0.25	CCDC6_HUMAN	16.742733513657683	16.82113668585458	16.82058589864677	16.70690174263715	16.72761765389571	16.786115002788588	16.794818699386344	16.74021146644048	H.Sapiens	0.05460723294586245	TRUE
HYECmix_Bruderer17	DIA-NN_1.8	CE-LZ_RT	ce_length_charge_biognosys_irt_deeplc_0.25	HAP40_HUMAN	14.560073680348687	13.902805623218295	14.626224639303755	13.902977872572903	14.765313582694219	15.172009141915938	14.363034647623579	14.613433532394353	H.Sapiens	-0.25039888477077454	TRUE
HYECmix_Bruderer17	DIA-NN_1.8	CE-LZ_RT	ce_length_charge_biognosys_irt_deeplc_0.25	NCLN_HUMAN	16.327834068619964	16.189335891206532	16.365446211697613	16.24589938427025	16.176164547205225	16.41796192834475	16.294205390508036	16.280008619940073	H.Sapiens	0.014196770567963313	TRUE
HYECmix_Bruderer17	DIA-NN_1.8	CE-LZ_RT	ce_length_charge_biognosys_irt_deeplc_0.25	RBM14_HUMAN	17.344002821543953	17.236755042857887	17.354789344584862	17.277082498256604	17.28647704247344	17.355594803798436	17.311849069662234	17.306384781509493	H.Sapiens	0.005464288152740693	TRUE
HYECmix_Bruderer17	DIA-NN_1.8	CE-LZ_RT	ce_length_charge_biognosys_irt_deeplc_0.25	LAMB1_HUMAN	14.977457331359501	14.989310974759466	15.085374404373315	14.96296436730543	14.952141786314883	14.971810907877847	15.017380903497427	14.962305687166053	H.Sapiens	0.05507521633137458	TRUE
HYECmix_Bruderer17	DIA-NN_1.8	CE-LZ_RT	ce_length_charge_biognosys_irt_deeplc_0.25	LA_HUMAN	17.821986849163714	17.688133253427047	17.476671444439052	17.782350495825685	17.511975932569538	17.614463630668496	17.66226384900994	17.63626335302124	H.Sapiens	0.026000495988700578	TRUE
HYECmix_Bruderer17	DIA-NN_1.8	CE-LZ_RT	ce_length_charge_biognosys_irt_deeplc_0.25	ZN428_HUMAN	17.3626237266267	17.461181101715116	17.382793004873225	17.433862879859774	17.40915247702103	17.180680785120586	17.402199277738347	17.341232047333797	H.Sapiens	0.06096723040455032	TRUE
HYECmix_Bruderer17	DIA-NN_1.8	CE-LZ_RT	ce_length_charge_biognosys_irt_deeplc_0.25	YOQ7_CAEEL	15.225772934747829	15.252980534769016	15.562851289671835	15.498350212528907	15.317309238593516	15.464736214920773	15.347201586396226	15.426798555347732	C.Elegans	-0.07959696895150614	TRUE
HYECmix_Bruderer17	DIA-NN_1.8	CE-LZ_RT	ce_length_charge_biognosys_irt_deeplc_0.25	RED1_HUMAN	14.87862012767191	14.89306389386791	15.05500457857595	14.747312849149035	15.137053308728268	15.090870362488566	14.942229533371924	14.991745506788623	H.Sapiens	-0.049515973416699666	TRUE
HYECmix_Bruderer17	DIA-NN_1.8	CE-LZ_RT	ce_length_charge_biognosys_irt_deeplc_0.25	HMGCL_HUMAN	17.349022809201685	17.24774567921398	17.229152284921604	17.215576414850457	17.09734766658557	17.39591567347598	17.275306924445758	17.236279918304003	H.Sapiens	0.03902700614175458	TRUE
HYECmix_Bruderer17	DIA-NN_1.8	CE-LZ_RT	ce_length_charge_biognosys_irt_deeplc_0.25	SDHD_ECOLI	16.117112462915554	16.119816385434376	15.297651956320577	15.550519555911213	15.607391228683648	14.991560926859734	15.844860268223503	15.383157237151531	E.Coli	0.46170303107197164	TRUE
HYECmix_Bruderer17	DIA-NN_1.8	CE-LZ_RT	ce_length_charge_biognosys_irt_deeplc_0.25	DD19A_HUMAN	17.008478057228327	16.928140220798888	16.89301944579116	17.002424731651747	16.780584679402143	16.91526228424016	16.943212574606125	16.89942389843135	H.Sapiens	0.04378867617477411	TRUE
HYECmix_Bruderer17	DIA-NN_1.8	CE-LZ_RT	ce_length_charge_biognosys_irt_deeplc_0.25	NSF_HUMAN	16.497573201096095	16.369635176359658	16.3196221268754	16.476377313343043	16.300994579679337	16.369661673305266	16.395610168110384	16.382344522109214	H.Sapiens	0.013265646001169529	TRUE
HYECmix_Bruderer17	DIA-NN_1.8	CE-LZ_RT	ce_length_charge_biognosys_irt_deeplc_0.25	FLGK_ECOLI	16.114121193683477	16.163991454672473	15.87206634950452	15.7152017567508	15.524051649407173	15.571884551715902	16.05005966595349	15.603712652624624	E.Coli	0.4463470133288663	TRUE
HYECmix_Bruderer17	DIA-NN_1.8	CE-LZ_RT	ce_length_charge_biognosys_irt_deeplc_0.25	FRYL_HUMAN	14.016051913806514	13.720256553766978	13.693305047690826	13.668887692651044	13.665163565913378	13.985295440292484	13.809871171754773	13.773115566285636	H.Sapiens	0.036755605469137365	TRUE
HYECmix_Bruderer17	DIA-NN_1.8	CE-LZ_RT	ce_length_charge_biognosys_irt_deeplc_0.25	CCD50_HUMAN	15.947233241369435	15.88521576989511	15.987781964698218	15.991484358876654	16.002472595272863	15.933667629376245	15.940076991987588	15.975874861175255	H.Sapiens	-0.035797869187666365	TRUE
HYECmix_Bruderer17	DIA-NN_1.8	CE-LZ_RT	ce_length_charge_biognosys_irt_deeplc_0.25	TTI2_HUMAN	15.106701151299752	14.83687168281174	14.849044377161349	14.916553053656825	14.877370994708109	15.066284209871077	14.930872403757613	14.953402752745337	H.Sapiens	-0.02253034898772377	TRUE
HYECmix_Bruderer17	DIA-NN_1.8	CE-LZ_RT	ce_length_charge_biognosys_irt_deeplc_0.25	FUBP3_HUMAN	17.053690744847284	16.997038860900613	16.99841729131361	17.027459258310962	16.975414244845723	17.046806653530354	17.016382299020503	17.016560052229014	H.Sapiens	-1.7775320851143306e-4	TRUE
HYECmix_Bruderer17	DIA-NN_1.8	CE-LZ_RT	ce_length_charge_biognosys_irt_deeplc_0.25	TXND9_CAEEL	16.558317455931316	16.479235264771816	16.167688937537946	16.54515342263479	16.517993682408235	16.291219104124426	16.401747219413693	16.451455403055817	C.Elegans	-0.04970818364212448	TRUE
HYECmix_Bruderer17	DIA-NN_1.8	CE-LZ_RT	ce_length_charge_biognosys_irt_deeplc_0.25	PX11B_HUMAN	15.341900955489853	15.001870666791994	14.99722171919037	15.19287636448662	15.118676930621062	14.903318336701656	15.113664447157406	15.07162387726978	H.Sapiens	0.042040569887626944	TRUE
HYECmix_Bruderer17	DIA-NN_1.8	CE-LZ_RT	ce_length_charge_biognosys_irt_deeplc_0.25	MBNL1_HUMAN	16.551880960877455	16.23608069123975	16.159480035923185	16.332155889509046	16.156945291287123	16.401751224276612	16.315813896013463	16.296950801690926	H.Sapiens	0.018863094322536966	TRUE
HYECmix_Bruderer17	DIA-NN_1.8	CE-LZ_RT	ce_length_charge_biognosys_irt_deeplc_0.25	AHPC_ECOLI	20.023267284264318	19.935797191153473	19.87798768910197	19.508462340090784	19.374519899364973	19.260899988888625	19.94568405483992	19.381294076114795	E.Coli	0.5643899787251243	TRUE
HYECmix_Bruderer17	DIA-NN_1.8	CE-LZ_RT	ce_length_charge_biognosys_irt_deeplc_0.25	MIAB_ECOLI	16.896675290851874	16.852292880746752	16.969436345036023	16.459776243003002	16.401823165492747	16.464973875813264	16.906134838878216	16.442191094769672	E.Coli	0.4639437441085441	TRUE
HYECmix_Bruderer17	DIA-NN_1.8	CE-LZ_RT	ce_length_charge_biognosys_irt_deeplc_0.25	TOE1_HUMAN	15.45152066629044	15.31353445865268	15.247318313531096	15.286602671464673	15.267788523964084	15.348440196669086	15.337457812824738	15.300943797365948	H.Sapiens	0.03651401545879018	TRUE
HYECmix_Bruderer17	DIA-NN_1.8	CE-LZ_RT	ce_length_charge_biognosys_irt_deeplc_0.25	RL15A_YEAST;RL15B_YEAST	17.52362165224682	17.907848313823465	17.883884285328485	17.90590150632469	18.064005448092452	18.110160950316565	17.771784750466256	18.026689301577903	S.Cerevisiae	-0.2549045511116468	TRUE
HYECmix_Bruderer17	DIA-NN_1.8	CE-LZ_RT	ce_length_charge_biognosys_irt_deeplc_0.25	KATG_ECOLI	16.707184784836898	16.632818212327642	16.55341677256674	16.27597696965252	16.13243374589353	16.18856760364365	16.63113992324376	16.19899277306323	E.Coli	0.43214715018052985	TRUE
HYECmix_Bruderer17	DIA-NN_1.8	CE-LZ_RT	ce_length_charge_biognosys_irt_deeplc_0.25	ADAS_HUMAN	15.887710999463128	15.932260565998961	15.855615944538767	15.861144725659654	15.810182604884757	15.614415657964123	15.891862503333618	15.761914329502845	H.Sapiens	0.12994817383077262	TRUE
HYECmix_Bruderer17	DIA-NN_1.8	CE-LZ_RT	ce_length_charge_biognosys_irt_deeplc_0.25	H2AY_HUMAN	17.87097640706481	17.758499765230905	17.763673233187586	17.842055701628155	17.69806584320423	17.846869029165727	17.797716468494432	17.795663524666036	H.Sapiens	0.0020529438283958257	TRUE
HYECmix_Bruderer17	DIA-NN_1.8	CE-LZ_RT	ce_length_charge_biognosys_irt_deeplc_0.25	BACH_HUMAN	17.216996679361994	17.180025076529198	17.383751967259492	17.22345377432961	17.189568938030177	17.445944776217374	17.260257907716895	17.286322496192387	H.Sapiens	-0.0260645884754922	TRUE
HYECmix_Bruderer17	DIA-NN_1.8	CE-LZ_RT	ce_length_charge_biognosys_irt_deeplc_0.25	DDRGK_HUMAN	15.227560121807961	14.933782042932428	15.005656936749066	15.036524847810155	14.909989833327014	15.165888165983576	15.055666367163152	15.037467615706914	H.Sapiens	0.018198751456237616	TRUE
HYECmix_Bruderer17	DIA-NN_1.8	CE-LZ_RT	ce_length_charge_biognosys_irt_deeplc_0.25	KAP3_HUMAN	15.525486903150055	14.87376238070089	16.60696070404767	14.671482201009866	14.602924626726962	16.76154475226538	15.668736662632872	15.345317193334068	H.Sapiens	0.3234194692988037	FALSE
HYECmix_Bruderer17	DIA-NN_1.8	CE-LZ_RT	ce_length_charge_biognosys_irt_deeplc_0.25	GCP2_HUMAN	14.99789950181647	14.867098628093812	14.712191178304504	14.88002122587721	14.60009578140894	14.915860260634908	14.859063102738261	14.79865908930702	H.Sapiens	0.06040401343124202	TRUE
HYECmix_Bruderer17	DIA-NN_1.8	CE-LZ_RT	ce_length_charge_biognosys_irt_deeplc_0.25	KAP2_HUMAN	16.324891075309907	16.20453595978017	15.98168249675162	16.227556500131293	16.18990278121391	16.09717873685411	16.17036984394723	16.17154600606644	H.Sapiens	-0.001176162119207902	TRUE
HYECmix_Bruderer17	DIA-NN_1.8	CE-LZ_RT	ce_length_charge_biognosys_irt_deeplc_0.25	IPYR_YEAST	17.845477658125187	18.2818338239636	18.34437349842025	18.22732437421393	18.38164198542037	18.482580651364344	18.157228326836346	18.363849003666214	S.Cerevisiae	-0.20662067682986773	TRUE
HYECmix_Bruderer17	DIA-NN_1.8	CE-LZ_RT	ce_length_charge_biognosys_irt_deeplc_0.25	MASZ_ECOLI	15.68306403373898	15.54071145451125	15.5201802014945	15.168140226661162	15.017685484169736	15.189865667576793	15.581318563248242	15.12523045946923	E.Coli	0.45608810377901143	TRUE
HYECmix_Bruderer17	DIA-NN_1.8	CE-LZ_RT	ce_length_charge_biognosys_irt_deeplc_0.25	LAM2_CAEEL	16.93147045144576	16.78028598134566	16.734362739768052	16.98031543223671	16.88022204209355	16.76503915603365	16.815373057519825	16.875192210121305	C.Elegans	-0.05981915260148085	TRUE
HYECmix_Bruderer17	DIA-NN_1.8	CE-LZ_RT	ce_length_charge_biognosys_irt_deeplc_0.25	CYSG_ECOLI	15.520663022785586	15.614891345675293	15.633617219704426	15.208625990426935	15.194635576162465	15.128639069321126	15.589723862721769	15.177300211970175	E.Coli	0.4124236507515935	TRUE
HYECmix_Bruderer17	DIA-NN_1.8	CE-LZ_RT	ce_length_charge_biognosys_irt_deeplc_0.25	H12_HUMAN;H14_HUMAN;H15_HUMAN	20.97653442111273	20.597637134123502	NA	20.8305795284443	20.408554431122173	19.395608051014012	20.787085777618117	20.211580670193495	H.Sapiens	0.5755051074246218	FALSE
HYECmix_Bruderer17	DIA-NN_1.8	CE-LZ_RT	ce_length_charge_biognosys_irt_deeplc_0.25	H13_HUMAN	17.137747419488246	16.678405010855446	NA	16.72734742595223	16.45974833999699	15.89617520259771	16.908076215171846	16.361090322848977	H.Sapiens	0.5469858923228692	FALSE
HYECmix_Bruderer17	DIA-NN_1.8	CE-LZ_RT	ce_length_charge_biognosys_irt_deeplc_0.25	ANXA4_HUMAN	17.33029108459697	17.231566428042456	17.247757847785305	17.27010352543186	17.16094314097418	17.187319074853132	17.269871786808242	17.20612191375306	H.Sapiens	0.06374987305518331	TRUE
HYECmix_Bruderer17	DIA-NN_1.8	CE-LZ_RT	ce_length_charge_biognosys_irt_deeplc_0.25	ACSF2_HUMAN	16.3663695736292	16.356239858233184	16.459174319176846	16.295823412046342	16.25060934644819	16.373846622297954	16.393927917013077	16.306759793597497	H.Sapiens	0.08716812341558011	TRUE
HYECmix_Bruderer17	DIA-NN_1.8	CE-LZ_RT	ce_length_charge_biognosys_irt_deeplc_0.25	DLG1_HUMAN	15.302854839955	15.159856088386704	14.735235863867823	15.227070121957551	15.14070757923222	14.8400623877825	15.065982264069842	15.069280029657424	H.Sapiens	-0.0032977655875825462	TRUE
HYECmix_Bruderer17	DIA-NN_1.8	CE-LZ_RT	ce_length_charge_biognosys_irt_deeplc_0.25	GEMI5_HUMAN	15.821395070048625	15.645062132987361	15.611618879744395	15.702376481820668	15.578890459355732	15.624404206254281	15.692692027593461	15.635223715810227	H.Sapiens	0.05746831178323397	TRUE
HYECmix_Bruderer17	DIA-NN_1.8	CE-LZ_RT	ce_length_charge_biognosys_irt_deeplc_0.25	NUOE_ECOLI	17.380022210834465	17.38069850201662	17.20077493425275	16.968479846662277	16.660652425801697	16.78764462839893	17.32049854903461	16.805592300287636	E.Coli	0.5149062487469749	TRUE
HYECmix_Bruderer17	DIA-NN_1.8	CE-LZ_RT	ce_length_charge_biognosys_irt_deeplc_0.25	IF4B_HUMAN	17.419027779766314	17.34495299211802	17.228849481137118	17.402949849295922	17.27669668009523	16.92414185536828	17.33094341767382	17.20126279491981	H.Sapiens	0.12968062275400882	TRUE
HYECmix_Bruderer17	DIA-NN_1.8	CE-LZ_RT	ce_length_charge_biognosys_irt_deeplc_0.25	MURG_ECOLI	16.479825812448453	16.203483778255475	16.33573414108723	15.853161853552972	15.64203851890242	15.684364675959783	16.339681243930386	15.726521682805059	E.Coli	0.6131595611253271	TRUE
HYECmix_Bruderer17	DIA-NN_1.8	CE-LZ_RT	ce_length_charge_biognosys_irt_deeplc_0.25	GBF1_HUMAN	14.674575287353015	14.484958013454142	14.451492115481232	14.604298638893797	14.480003396435592	14.707460448927282	14.53700847209613	14.59725416141889	H.Sapiens	-0.060245689322760754	TRUE
HYECmix_Bruderer17	DIA-NN_1.8	CE-LZ_RT	ce_length_charge_biognosys_irt_deeplc_0.25	DAMX_ECOLI	15.523984638558456	15.083855319991828	15.908548638150506	14.993676616221062	14.791905336256878	15.76983676754913	15.50546286556693	15.185139573342356	E.Coli	0.32032329222457356	TRUE
HYECmix_Bruderer17	DIA-NN_1.8	CE-LZ_RT	ce_length_charge_biognosys_irt_deeplc_0.25	ODB2_CAEEL	17.0507646627445	16.852596284923813	16.8467828504524	17.125455531941537	17.019114138631224	17.10202085053605	16.91671459937357	17.082196840369605	C.Elegans	-0.1654822409960346	TRUE
HYECmix_Bruderer17	DIA-NN_1.8	CE-LZ_RT	ce_length_charge_biognosys_irt_deeplc_0.25	MOC2B_HUMAN	15.959068995532768	15.532449026580382	15.52906027146373	15.642211237953743	15.319316027658047	16.055025551608132	15.673526097858959	15.672184272406641	H.Sapiens	0.0013418254523180906	TRUE
HYECmix_Bruderer17	DIA-NN_1.8	CE-LZ_RT	ce_length_charge_biognosys_irt_deeplc_0.25	MBOA7_HUMAN	16.32489123389782	16.222368753591013	16.29412067282837	16.357975357540074	16.282921013606824	16.426929198184858	16.280460220105734	16.35594185644392	H.Sapiens	-0.07548163633818561	TRUE
HYECmix_Bruderer17	DIA-NN_1.8	CE-LZ_RT	ce_length_charge_biognosys_irt_deeplc_0.25	DHSD_HUMAN	16.50301526086212	16.240099980263263	16.41956438597271	16.379929667946875	NA	16.019826596997817	16.387559875699363	16.199878132472346	H.Sapiens	0.18768174322701725	TRUE
HYECmix_Bruderer17	DIA-NN_1.8	CE-LZ_RT	ce_length_charge_biognosys_irt_deeplc_0.25	KLC4_HUMAN	16.023526137316832	16.094391940589936	15.837760969766228	15.933818534230756	15.885343157293669	16.094747452530324	15.985226349224332	15.97130304801825	H.Sapiens	0.013923301206082428	TRUE
HYECmix_Bruderer17	DIA-NN_1.8	CE-LZ_RT	ce_length_charge_biognosys_irt_deeplc_0.25	RSPR_ECOLI	14.84744613305815	14.77292133656043	14.409359795961679	14.482942200900466	14.084335870379109	14.516665310935371	14.67657575519342	14.361314460738315	E.Coli	0.3152612944551052	TRUE
HYECmix_Bruderer17	DIA-NN_1.8	CE-LZ_RT	ce_length_charge_biognosys_irt_deeplc_0.25	RMD1_CAEEL	16.352225486038318	16.30733085872383	16.506515003082214	16.428817674930432	16.44465576028603	16.687490394004325	16.388690449281455	16.52032127640693	C.Elegans	-0.13163082712547336	TRUE
HYECmix_Bruderer17	DIA-NN_1.8	CE-LZ_RT	ce_length_charge_biognosys_irt_deeplc_0.25	PPP5_HUMAN	16.599787542109496	16.580287885505626	16.527615017464786	16.59910134304688	16.49639063453937	16.276061619964523	16.56923014835997	16.457184532516923	H.Sapiens	0.11204561584304784	TRUE
HYECmix_Bruderer17	DIA-NN_1.8	CE-LZ_RT	ce_length_charge_biognosys_irt_deeplc_0.25	MAT1_HUMAN	NA	NA	16.175591501837705	NA	14.41129481828229	16.37988955927081	16.175591501837705	15.39559218877655	H.Sapiens	0.779999313061154	FALSE
HYECmix_Bruderer17	DIA-NN_1.8	CE-LZ_RT	ce_length_charge_biognosys_irt_deeplc_0.25	NOSIP_HUMAN	15.606445293540116	15.607068711386649	15.542871772555475	15.577409882691317	15.547556686716867	15.445770995506154	15.585461925827413	15.52357918830478	H.Sapiens	0.061882737522633846	TRUE
HYECmix_Bruderer17	DIA-NN_1.8	CE-LZ_RT	ce_length_charge_biognosys_irt_deeplc_0.25	SE1L1_HUMAN	14.832948330798535	14.796776372660965	14.965503612682406	14.842115885397417	14.695792980106978	14.983648593173367	14.865076105380636	14.840519152892588	H.Sapiens	0.02455695248804801	TRUE
HYECmix_Bruderer17	DIA-NN_1.8	CE-LZ_RT	ce_length_charge_biognosys_irt_deeplc_0.25	EVL_HUMAN	NA	14.50171620890701	14.956620575904191	NA	14.562934297347264	15.160282548447054	14.729168392405601	14.86160842289716	H.Sapiens	-0.1324400304915585	TRUE
HYECmix_Bruderer17	DIA-NN_1.8	CE-LZ_RT	ce_length_charge_biognosys_irt_deeplc_0.25	E4PD_ECOLI	15.544330341035222	15.77808108247777	15.519322353872537	15.014029436896363	15.409963191918173	15.10561372156192	15.61391125912851	15.176535450125485	E.Coli	0.43737580900302575	TRUE
HYECmix_Bruderer17	DIA-NN_1.8	CE-LZ_RT	ce_length_charge_biognosys_irt_deeplc_0.25	DHTK1_CAEEL	16.344034450937592	16.191270353847536	16.108622984953236	16.38549464556433	16.337761545145554	16.360584868782237	16.214642596579456	16.36128035316404	C.Elegans	-0.14663775658458533	TRUE
HYECmix_Bruderer17	DIA-NN_1.8	CE-LZ_RT	ce_length_charge_biognosys_irt_deeplc_0.25	PBPA_ECOLI	15.534912319075568	15.263061034088894	14.582257403609436	NA	NA	12.600733551963993	15.1267435855913	12.600733551963993	E.Coli	2.5260100336273066	FALSE
HYECmix_Bruderer17	DIA-NN_1.8	CE-LZ_RT	ce_length_charge_biognosys_irt_deeplc_0.25	POP1_HUMAN	15.149554228632214	15.053990386866165	14.947765463270748	15.109331307709272	15.155634043187222	14.89239621993171	15.050436692923043	15.052453856942735	H.Sapiens	-0.00201716401969243	TRUE
HYECmix_Bruderer17	DIA-NN_1.8	CE-LZ_RT	ce_length_charge_biognosys_irt_deeplc_0.25	RT4I1_CAEEL	16.07648949095916	15.860809158333463	15.657584581690065	16.021330215557455	15.709401617723817	15.992680674384923	15.864961076994229	15.907804169222064	C.Elegans	-0.042843092227835555	TRUE
HYECmix_Bruderer17	DIA-NN_1.8	CE-LZ_RT	ce_length_charge_biognosys_irt_deeplc_0.25	BRD4_HUMAN	15.926186664484698	15.849143819852765	15.516647848498982	15.877453457954486	15.72205643757644	15.425870413096224	15.763992777612149	15.675126769542382	H.Sapiens	0.08886600806976652	TRUE
HYECmix_Bruderer17	DIA-NN_1.8	CE-LZ_RT	ce_length_charge_biognosys_irt_deeplc_0.25	BAER_ECOLI	16.706169429048376	16.44113390672276	16.492289207924888	15.940083542111667	16.07007437671037	16.08394668832816	16.546530847898676	16.031368202383398	E.Coli	0.5151626455152787	TRUE
HYECmix_Bruderer17	DIA-NN_1.8	CE-LZ_RT	ce_length_charge_biognosys_irt_deeplc_0.25	DSG2_HUMAN	15.802391982847034	15.642496105572048	15.743394232680332	15.721220290348475	15.663801171693528	15.853765577131869	15.729427440366472	15.74626234639129	H.Sapiens	-0.016834906024818963	TRUE
HYECmix_Bruderer17	DIA-NN_1.8	CE-LZ_RT	ce_length_charge_biognosys_irt_deeplc_0.25	STRAP_HUMAN	17.001974781625965	16.845045430190538	16.719974696603845	16.96529952392903	16.72209829335305	16.871821773655675	16.855664969473448	16.853073196979253	H.Sapiens	0.00259177249419551	TRUE
HYECmix_Bruderer17	DIA-NN_1.8	CE-LZ_RT	ce_length_charge_biognosys_irt_deeplc_0.25	U520_CAEEL	16.180064143631622	16.134404663582277	15.973869213377487	16.27946061928724	16.20160248121642	16.269196906770734	16.096112673530463	16.250086669091463	C.Elegans	-0.15397399556099955	TRUE
HYECmix_Bruderer17	DIA-NN_1.8	CE-LZ_RT	ce_length_charge_biognosys_irt_deeplc_0.25	TRM6_HUMAN	15.752143123415506	15.76203208261852	15.462103953254477	15.811263427181272	15.689444599565613	15.604461153783244	15.658759719762834	15.70172306017671	H.Sapiens	-0.04296334041387517	TRUE
HYECmix_Bruderer17	DIA-NN_1.8	CE-LZ_RT	ce_length_charge_biognosys_irt_deeplc_0.25	ZC3H4_HUMAN	15.131707913856701	15.142200414736115	14.935500216098756	15.295922334321736	14.989278910685199	15.219644755571395	15.069802848230523	15.168282000192777	H.Sapiens	-0.09847915196225365	TRUE
HYECmix_Bruderer17	DIA-NN_1.8	CE-LZ_RT	ce_length_charge_biognosys_irt_deeplc_0.25	RAPA_ECOLI	15.860677770948149	15.88278930561073	15.785311293467577	15.445957958735999	15.485098780686702	15.6484852629601	15.842926123342153	15.526514000794267	E.Coli	0.3164121225478862	TRUE
HYECmix_Bruderer17	DIA-NN_1.8	CE-LZ_RT	ce_length_charge_biognosys_irt_deeplc_0.25	CP131_HUMAN	14.721157396290225	14.497747223883474	15.200495547315782	NA	14.259132377154874	13.404822932979497	14.806466722496493	13.831977655067185	H.Sapiens	0.9744890674293085	FALSE
HYECmix_Bruderer17	DIA-NN_1.8	CE-LZ_RT	ce_length_charge_biognosys_irt_deeplc_0.25	IASPP_HUMAN	15.6096740026681	15.303669322035649	15.657886191870848	15.488644342042704	15.302811648033506	15.92881043168874	15.523743172191532	15.573422140588317	H.Sapiens	-0.049678968396785095	TRUE
HYECmix_Bruderer17	DIA-NN_1.8	CE-LZ_RT	ce_length_charge_biognosys_irt_deeplc_0.25	ALKH_ECOLI	17.817112045538252	17.883608227865093	18.083634333509895	17.3825289554805	17.416822317450105	17.70332039331863	17.928118202304415	17.50089055541641	E.Coli	0.42722764688800297	TRUE
HYECmix_Bruderer17	DIA-NN_1.8	CE-LZ_RT	ce_length_charge_biognosys_irt_deeplc_0.25	NSUN1_CAEEL	16.881390092358103	16.848596265874527	16.69746595905588	16.934931010478326	16.809785667479446	16.728046574358036	16.809150772429504	16.824254417438603	C.Elegans	-0.015103645009098443	TRUE
HYECmix_Bruderer17	DIA-NN_1.8	CE-LZ_RT	ce_length_charge_biognosys_irt_deeplc_0.25	AATC_CAEEL	17.255080149874924	17.177031843730838	17.224999963168855	17.332288549461563	17.163765122043316	17.362405079903468	17.219037318924872	17.286152917136114	C.Elegans	-0.06711559821124169	TRUE
HYECmix_Bruderer17	DIA-NN_1.8	CE-LZ_RT	ce_length_charge_biognosys_irt_deeplc_0.25	SSEB_ECOLI	16.58303427394404	NA	16.515249880127698	NA	NA	NA	16.549142077035867	NA	E.Coli	NA	FALSE
HYECmix_Bruderer17	DIA-NN_1.8	CE-LZ_RT	ce_length_charge_biognosys_irt_deeplc_0.25	CS047_HUMAN	14.739298050508596	14.148095158216808	14.570535201767104	14.240590183713696	14.384855565254282	14.613045739301658	14.485976136830836	14.412830496089878	H.Sapiens	0.07314564074095742	TRUE
HYECmix_Bruderer17	DIA-NN_1.8	CE-LZ_RT	ce_length_charge_biognosys_irt_deeplc_0.25	GPAT1_HUMAN	14.225000168682557	14.104664603319646	14.380918018681458	14.14702248028193	13.837778973585955	14.32294144882592	14.236860930227888	14.102580967564602	H.Sapiens	0.13427996266328535	TRUE
HYECmix_Bruderer17	DIA-NN_1.8	CE-LZ_RT	ce_length_charge_biognosys_irt_deeplc_0.25	ADK_HUMAN	16.773541704957918	16.598314554940433	16.57009554756218	16.611670830068842	16.52319123680199	16.583172787905472	16.64731726915351	16.572678284925434	H.Sapiens	0.07463898422807702	TRUE
HYECmix_Bruderer17	DIA-NN_1.8	CE-LZ_RT	ce_length_charge_biognosys_irt_deeplc_0.25	KNG1_HUMAN	15.198134479847317	15.25209516195382	15.164594171455853	15.159504757138802	15.11927047136119	14.810803989069607	15.204941271085664	15.029859739189867	H.Sapiens	0.17508153189579723	TRUE
HYECmix_Bruderer17	DIA-NN_1.8	CE-LZ_RT	ce_length_charge_biognosys_irt_deeplc_0.25	RPOD_ECOLI	16.674936362585512	16.618914385479044	16.573591023998528	16.273464344201702	16.10838420896681	16.279255548296963	16.622480590687694	16.220368033821824	E.Coli	0.40211255686586966	TRUE
HYECmix_Bruderer17	DIA-NN_1.8	CE-LZ_RT	ce_length_charge_biognosys_irt_deeplc_0.25	FIC_ECOLI	16.21647758499953	NA	15.723255524273354	NA	NA	15.795223510181609	15.969866554636443	15.795223510181609	E.Coli	0.17464304445483414	FALSE
HYECmix_Bruderer17	DIA-NN_1.8	CE-LZ_RT	ce_length_charge_biognosys_irt_deeplc_0.25	RPOA_ECOLI	19.215121514287134	19.09443394944048	19.045513907029914	18.65532267300377	18.550905362301346	18.672175786558245	19.118356456919177	18.62613460728779	E.Coli	0.49222184963138815	TRUE
HYECmix_Bruderer17	DIA-NN_1.8	CE-LZ_RT	ce_length_charge_biognosys_irt_deeplc_0.25	RT19_YEAST	16.176309030945006	15.75427762273127	16.080228945546175	15.902333662166939	16.129124975517936	16.488816996193123	16.003605199740818	16.173425211292667	S.Cerevisiae	-0.1698200115518489	TRUE
HYECmix_Bruderer17	DIA-NN_1.8	CE-LZ_RT	ce_length_charge_biognosys_irt_deeplc_0.25	GLE1_HUMAN	15.673925469830273	15.445029048077483	15.235798907489773	15.334276076090562	15.119957522275438	14.87012743290338	15.45158447513251	15.108120343756461	H.Sapiens	0.3434641313760487	FALSE
HYECmix_Bruderer17	DIA-NN_1.8	CE-LZ_RT	ce_length_charge_biognosys_irt_deeplc_0.25	SMC1A_HUMAN	16.453931466967752	16.410850732463405	16.25819489819706	16.454633677038625	16.35134975795087	16.241993948244353	16.374325699209408	16.349325794411282	H.Sapiens	0.024999904798125527	TRUE
HYECmix_Bruderer17	DIA-NN_1.8	CE-LZ_RT	ce_length_charge_biognosys_irt_deeplc_0.25	GCST_ECOLI	17.79219923657718	17.814503773661652	17.8947531708172	17.336988647916524	17.24771222735589	17.589815609072804	17.833818727018677	17.39150549478174	E.Coli	0.44231323223693764	TRUE
HYECmix_Bruderer17	DIA-NN_1.8	CE-LZ_RT	ce_length_charge_biognosys_irt_deeplc_0.25	DNJC7_HUMAN	16.5162736357473	16.364819445242773	16.316592928191398	16.51833464049341	16.370425894003137	16.2749134101167	16.399228669727158	16.387891314871084	H.Sapiens	0.011337354856074455	TRUE
HYECmix_Bruderer17	DIA-NN_1.8	CE-LZ_RT	ce_length_charge_biognosys_irt_deeplc_0.25	P5CR3_HUMAN	16.05987647734713	15.759467689654878	15.746924862495943	15.939460220793892	15.845481723364735	15.851729646095992	15.85542300983265	15.878890530084872	H.Sapiens	-0.023467520252221874	TRUE
HYECmix_Bruderer17	DIA-NN_1.8	CE-LZ_RT	ce_length_charge_biognosys_irt_deeplc_0.25	BYST_HUMAN	16.188439297635515	15.954455517445261	15.955079240508272	16.093644193563208	15.846538569944347	16.037097387488796	16.032658018529684	15.992426716998784	H.Sapiens	0.040231301530900154	TRUE
HYECmix_Bruderer17	DIA-NN_1.8	CE-LZ_RT	ce_length_charge_biognosys_irt_deeplc_0.25	PFKA1_CAEEL	16.989293888281303	16.841888284611986	16.761667644224396	17.005898655651887	16.930428310630383	16.922302692269014	16.86428327237256	16.952876552850427	C.Elegans	-0.08859328047786619	TRUE
HYECmix_Bruderer17	DIA-NN_1.8	CE-LZ_RT	ce_length_charge_biognosys_irt_deeplc_0.25	CC71L_HUMAN	NA	NA	14.741855352961627	NA	13.33946165038907	14.607325032460437	14.741855352961627	13.973393341424753	H.Sapiens	0.7684620115368741	FALSE
HYECmix_Bruderer17	DIA-NN_1.8	CE-LZ_RT	ce_length_charge_biognosys_irt_deeplc_0.25	PDIA4_HUMAN	17.839763652718897	17.77471624937079	17.845886578525135	17.834382406506283	17.758621052453638	17.81527846157947	17.820122160204942	17.802760640179798	H.Sapiens	0.017361520025144017	TRUE
HYECmix_Bruderer17	DIA-NN_1.8	CE-LZ_RT	ce_length_charge_biognosys_irt_deeplc_0.25	ADBP1_CAEEL	15.76740810449291	15.725981519122298	15.231738344621288	16.076989897232362	15.894428883365089	15.255195057331765	15.575042656078832	15.742204612643071	C.Elegans	-0.1671619565642395	TRUE
HYECmix_Bruderer17	DIA-NN_1.8	CE-LZ_RT	ce_length_charge_biognosys_irt_deeplc_0.25	NUCB2_HUMAN	15.778189721516291	15.66760908787175	15.564693686174323	15.710803763650137	15.638330426308457	15.595877787268986	15.670164165187455	15.648337325742526	H.Sapiens	0.02182683944492858	TRUE
HYECmix_Bruderer17	DIA-NN_1.8	CE-LZ_RT	ce_length_charge_biognosys_irt_deeplc_0.25	DYHC1_HUMAN	16.645196882152245	16.488199198348596	16.507712079835226	16.550955577096673	16.437182407402478	16.560650180312063	16.547036053445357	16.516262721603738	H.Sapiens	0.03077333184161901	TRUE
HYECmix_Bruderer17	DIA-NN_1.8	CE-LZ_RT	ce_length_charge_biognosys_irt_deeplc_0.25	SC23A_HUMAN	16.092667747956977	16.046852808491273	16.069210474421347	16.12589641615275	15.999215883884576	16.06855105367166	16.069577010289866	16.064554451236326	H.Sapiens	0.005022559053539766	TRUE
HYECmix_Bruderer17	DIA-NN_1.8	CE-LZ_RT	ce_length_charge_biognosys_irt_deeplc_0.25	PYR1_CAEEL	16.54669596359992	16.388192323536064	16.337965849249546	16.567719747139368	16.45375875387051	16.6150481486857	16.42428471212851	16.545508883231857	C.Elegans	-0.12122417110334638	TRUE
HYECmix_Bruderer17	DIA-NN_1.8	CE-LZ_RT	ce_length_charge_biognosys_irt_deeplc_0.25	STAU2_HUMAN	15.234856470683367	15.25328314848765	15.110616037574003	15.29702793465626	15.226842315246952	15.168376523917907	15.199585218915006	15.23074892460704	H.Sapiens	-0.03116370569203397	TRUE
HYECmix_Bruderer17	DIA-NN_1.8	CE-LZ_RT	ce_length_charge_biognosys_irt_deeplc_0.25	APOE_HUMAN	17.422538097456165	17.325015442273827	17.34589729083254	17.25276475767076	17.17849346685797	17.265004338366122	17.36448361018751	17.23208752096495	H.Sapiens	0.13239608922255997	TRUE
HYECmix_Bruderer17	DIA-NN_1.8	CE-LZ_RT	ce_length_charge_biognosys_irt_deeplc_0.25	ASGL1_HUMAN	15.57607777550903	15.465055392012967	NA	15.293002783457506	15.350275662277802	15.506026103952614	15.520566583761	15.383101516562641	H.Sapiens	0.13746506719835772	TRUE
HYECmix_Bruderer17	DIA-NN_1.8	CE-LZ_RT	ce_length_charge_biognosys_irt_deeplc_0.25	KAPR_YEAST	16.3757441108716	16.72694361085615	16.652807201724837	16.69275004237599	16.85590838110636	16.904739468563214	16.585164974484197	16.81779929734852	S.Cerevisiae	-0.23263432286432462	TRUE
HYECmix_Bruderer17	DIA-NN_1.8	CE-LZ_RT	ce_length_charge_biognosys_irt_deeplc_0.25	YRDC_HUMAN	16.099069683863316	15.900420414537535	15.635587086542369	15.862711665136349	15.740170206412008	15.922678777019172	15.87835906164774	15.84185354952251	H.Sapiens	0.03650551212523112	TRUE
HYECmix_Bruderer17	DIA-NN_1.8	CE-LZ_RT	ce_length_charge_biognosys_irt_deeplc_0.25	FRMA_ECOLI	16.312510147223577	16.365465590800206	16.268666093423263	15.943895061773903	15.717849805173417	16.117456437924826	16.315547277149015	15.926400434957381	E.Coli	0.389146842191634	TRUE
HYECmix_Bruderer17	DIA-NN_1.8	CE-LZ_RT	ce_length_charge_biognosys_irt_deeplc_0.25	HNRPC_HUMAN	20.25396134441777	20.053681909500934	20.174122646296226	20.218598161032258	20.064873864073927	20.187773469735966	20.160588633404977	20.15708183161405	H.Sapiens	0.0035068017909267724	TRUE
HYECmix_Bruderer17	DIA-NN_1.8	CE-LZ_RT	ce_length_charge_biognosys_irt_deeplc_0.25	PNP_ECOLI	18.250225475998437	18.211064255782844	18.224094152997875	17.79236638348857	17.69429093184127	17.745033265345395	18.228461294926387	17.743896860225078	E.Coli	0.4845644347013085	TRUE
HYECmix_Bruderer17	DIA-NN_1.8	CE-LZ_RT	ce_length_charge_biognosys_irt_deeplc_0.25	UBA1_HUMAN	18.034149488503036	17.95375952858359	18.039235222002112	17.952740674586998	17.92251063688955	18.08775063325473	18.009048079696246	17.987667314910425	H.Sapiens	0.02138076478582107	TRUE
HYECmix_Bruderer17	DIA-NN_1.8	CE-LZ_RT	ce_length_charge_biognosys_irt_deeplc_0.25	EIS1_YEAST	15.55261864562671	16.042916796672742	16.018063659681346	16.029587753817296	16.12517117431562	16.111977507808646	15.871199700660267	16.088912145313856	S.Cerevisiae	-0.2177124446535892	TRUE
HYECmix_Bruderer17	DIA-NN_1.8	CE-LZ_RT	ce_length_charge_biognosys_irt_deeplc_0.25	ZC11A_HUMAN	15.71606955859774	15.811218459047566	15.893133376820812	15.70504047505288	15.831438776271575	15.721847035304624	15.806807131488705	15.75277542887636	H.Sapiens	0.054031702612345356	TRUE
HYECmix_Bruderer17	DIA-NN_1.8	CE-LZ_RT	ce_length_charge_biognosys_irt_deeplc_0.25	EDC3_HUMAN	15.25846315383232	15.14033415115083	14.915985543198664	15.205758054612202	14.922346050424261	15.263131251598207	15.104927616060605	15.13041178554489	H.Sapiens	-0.02548416948428489	TRUE
HYECmix_Bruderer17	DIA-NN_1.8	CE-LZ_RT	ce_length_charge_biognosys_irt_deeplc_0.25	ETFA_HUMAN	18.40553018088219	18.189304734422	18.20105744829907	18.260343281664834	18.121546594215214	18.36748377841329	18.26529745453442	18.24979121809778	H.Sapiens	0.015506236436639398	TRUE
HYECmix_Bruderer17	DIA-NN_1.8	CE-LZ_RT	ce_length_charge_biognosys_irt_deeplc_0.25	ETFA_CAEEL	18.17573828898079	18.053258799146626	17.93909948225171	18.191943405425384	18.155538059031155	18.19728424096345	18.056032190126373	18.18158856847333	C.Elegans	-0.12555637834695688	TRUE
HYECmix_Bruderer17	DIA-NN_1.8	CE-LZ_RT	ce_length_charge_biognosys_irt_deeplc_0.25	METK2_HUMAN	17.276556774149068	17.153594332669275	17.259945898408102	17.333180369715322	17.171050159257707	17.226474220725066	17.23003233507548	17.243568249899365	H.Sapiens	-0.013535914823883388	TRUE
HYECmix_Bruderer17	DIA-NN_1.8	CE-LZ_RT	ce_length_charge_biognosys_irt_deeplc_0.25	RRAB_ECOLI	19.0529652647795	18.864374183108616	18.329032244472984	NA	NA	17.905285165665358	18.748790564120366	17.905285165665358	E.Coli	0.843505398455008	FALSE
HYECmix_Bruderer17	DIA-NN_1.8	CE-LZ_RT	ce_length_charge_biognosys_irt_deeplc_0.25	SEPT8_HUMAN	15.942242864792144	15.83578752167792	15.63601489229747	15.99773819064717	15.808778709829278	15.774530918047907	15.804681759589178	15.860349272841452	H.Sapiens	-0.05566751325227415	TRUE
HYECmix_Bruderer17	DIA-NN_1.8	CE-LZ_RT	ce_length_charge_biognosys_irt_deeplc_0.25	BRE1A_HUMAN	15.694083168126859	15.362299082686055	15.363308287079354	15.45305412166102	15.268959833277506	15.319966225663896	15.473230179297422	15.347326726867474	H.Sapiens	0.12590345242994871	TRUE
HYECmix_Bruderer17	DIA-NN_1.8	CE-LZ_RT	ce_length_charge_biognosys_irt_deeplc_0.25	HSP60_YEAST	17.94838264069224	18.312656788056326	18.23192097927599	18.291031380667413	18.353415652329712	18.44307485627684	18.164320136008186	18.362507296424656	S.Cerevisiae	-0.19818716041647022	TRUE
HYECmix_Bruderer17	DIA-NN_1.8	CE-LZ_RT	ce_length_charge_biognosys_irt_deeplc_0.25	CH60_HUMAN	19.993815403577816	19.76024575353177	19.722063281824994	19.885336489197616	19.677870689445292	19.808401606395982	19.825374812978193	19.79053626167963	H.Sapiens	0.03483855129856295	TRUE
HYECmix_Bruderer17	DIA-NN_1.8	CE-LZ_RT	ce_length_charge_biognosys_irt_deeplc_0.25	CH60_ECOLI	19.473036353691814	19.42923785071855	19.441269783804632	18.99189525353166	18.94237887766081	19.053088413507815	19.447847996071665	18.995787514900094	E.Coli	0.4520604811715714	TRUE
HYECmix_Bruderer17	DIA-NN_1.8	CE-LZ_RT	ce_length_charge_biognosys_irt_deeplc_0.25	TBCC_HUMAN	16.67174969782919	16.55479702809535	16.5935514514604	16.599032066860413	16.38422324684222	16.519168907977747	16.606699392461646	16.50080807389346	H.Sapiens	0.10589131856818668	TRUE
HYECmix_Bruderer17	DIA-NN_1.8	CE-LZ_RT	ce_length_charge_biognosys_irt_deeplc_0.25	ACX3_CAEEL	15.150214347684017	15.318433123152307	14.866156010241763	15.52987127575581	15.32596655980028	15.282147547872398	15.111601160359362	15.37932846114283	C.Elegans	-0.2677273007834682	TRUE
HYECmix_Bruderer17	DIA-NN_1.8	CE-LZ_RT	ce_length_charge_biognosys_irt_deeplc_0.25	AGAR_ECOLI	14.749159353658836	14.619035361569976	14.934687115988536	14.613346394404331	14.421154867901954	14.455181990559995	14.76762727707245	14.49656108428876	E.Coli	0.2710661927836888	TRUE
HYECmix_Bruderer17	DIA-NN_1.8	CE-LZ_RT	ce_length_charge_biognosys_irt_deeplc_0.25	PSMD1_HUMAN	16.627680152583938	16.55019367626808	16.511194615236022	16.600211559366024	16.45495256947761	16.634031349144507	16.563022814696012	16.56306515932938	H.Sapiens	-4.23446333677191e-5	TRUE
HYECmix_Bruderer17	DIA-NN_1.8	CE-LZ_RT	ce_length_charge_biognosys_irt_deeplc_0.25	HACL2_HUMAN	15.699939695776562	15.594453336761118	15.67407195517358	15.62296572350291	15.546673066318414	15.747016890648748	15.656154995903753	15.638885226823357	H.Sapiens	0.017269769080396458	TRUE
HYECmix_Bruderer17	DIA-NN_1.8	CE-LZ_RT	ce_length_charge_biognosys_irt_deeplc_0.25	EWS_HUMAN	16.623795239118184	16.687424593126256	16.6276459191463	16.714798118784252	16.61039632367442	16.348258810335913	16.646288583796913	16.557817750931527	H.Sapiens	0.08847083286538648	TRUE
HYECmix_Bruderer17	DIA-NN_1.8	CE-LZ_RT	ce_length_charge_biognosys_irt_deeplc_0.25	HYES_HUMAN	16.744411698502482	16.755000011034213	16.90849108353377	16.71626510538268	16.646835429190567	16.89533612960366	16.802634264356822	16.7528122213923	H.Sapiens	0.04982204296452153	TRUE
HYECmix_Bruderer17	DIA-NN_1.8	CE-LZ_RT	ce_length_charge_biognosys_irt_deeplc_0.25	IMB1_YEAST	15.096976819102245	15.043472487635682	14.785723846071198	14.990004739646812	15.092457792839934	15.025163216491261	14.975391050936375	15.035875249659336	S.Cerevisiae	-0.060484198722960514	TRUE
HYECmix_Bruderer17	DIA-NN_1.8	CE-LZ_RT	ce_length_charge_biognosys_irt_deeplc_0.25	DHRS3_HUMAN	16.776447025994003	16.780079271429653	16.490003502534513	16.26371257238307	16.76330408398636	16.47884516577222	16.682176599986057	16.501953940713882	H.Sapiens	0.18022265927217518	TRUE
HYECmix_Bruderer17	DIA-NN_1.8	CE-LZ_RT	ce_length_charge_biognosys_irt_deeplc_0.25	PDS5A_HUMAN	15.915493146280488	15.778990100340987	15.681323096362409	15.90675001183141	15.746498310109551	15.701860547890217	15.791935447661295	15.785036289943726	H.Sapiens	0.006899157717569437	TRUE
HYECmix_Bruderer17	DIA-NN_1.8	CE-LZ_RT	ce_length_charge_biognosys_irt_deeplc_0.25	PDC6I_HUMAN	17.05469476419735	16.884661647186263	16.755994916714297	16.985690092745447	16.771449791101787	16.772089913975943	16.898450442699303	16.843076599274394	H.Sapiens	0.05537384342490981	TRUE
HYECmix_Bruderer17	DIA-NN_1.8	CE-LZ_RT	ce_length_charge_biognosys_irt_deeplc_0.25	HBT1_YEAST	16.057618793991427	16.579681571820856	16.455930909857813	16.51476676781714	16.68782315241034	16.334620841931137	16.364410425223365	16.512403587386206	S.Cerevisiae	-0.14799316216284097	TRUE
HYECmix_Bruderer17	DIA-NN_1.8	CE-LZ_RT	ce_length_charge_biognosys_irt_deeplc_0.25	LACI_ECOLI	19.280610310012538	19.272077531653416	19.223589273415325	18.774565563610384	18.656753512709084	18.772624821216592	19.258759038360427	18.734647965845355	E.Coli	0.5241110725150726	TRUE
HYECmix_Bruderer17	DIA-NN_1.8	CE-LZ_RT	ce_length_charge_biognosys_irt_deeplc_0.25	THOC4_HUMAN	17.407806485714893	17.219707904024506	17.067352129073853	17.335709646236747	17.07643721664764	17.072943870439268	17.23162217293775	17.161696911107885	H.Sapiens	0.0699252618298658	TRUE
HYECmix_Bruderer17	DIA-NN_1.8	CE-LZ_RT	ce_length_charge_biognosys_irt_deeplc_0.25	P5CR_ECOLI	17.305772611916453	17.16980376560056	17.225947890043827	16.82229113798999	16.715852709861103	16.878901546074495	17.23384142252028	16.805681797975197	E.Coli	0.4281596245450814	TRUE
HYECmix_Bruderer17	DIA-NN_1.8	CE-LZ_RT	ce_length_charge_biognosys_irt_deeplc_0.25	TOS1_YEAST	15.19115573942918	15.521501203921451	15.372124673604228	15.522296066475874	15.442639251480545	16.163869084861823	15.361593872318286	15.709601467606081	S.Cerevisiae	-0.348007595287795	TRUE
HYECmix_Bruderer17	DIA-NN_1.8	CE-LZ_RT	ce_length_charge_biognosys_irt_deeplc_0.25	DDX21_HUMAN	17.446450171712062	17.304476942309943	17.274379382760536	17.368668692356668	17.229658295403482	17.232227667220208	17.341768832260847	17.27685155166012	H.Sapiens	0.06491728060072788	TRUE
HYECmix_Bruderer17	DIA-NN_1.8	CE-LZ_RT	ce_length_charge_biognosys_irt_deeplc_0.25	HEM2_HUMAN	16.991699369362145	16.932423650049937	16.931628952640946	16.904416319790478	16.823093550909395	16.913578001079056	16.951917324017675	16.88036262392631	H.Sapiens	0.07155470009136522	TRUE
HYECmix_Bruderer17	DIA-NN_1.8	CE-LZ_RT	ce_length_charge_biognosys_irt_deeplc_0.25	DDX10_HUMAN	15.246326768231814	15.216180439213744	14.810708551417795	15.189767308576318	14.998528581284695	15.162783495409954	15.091071919621118	15.11702646175699	H.Sapiens	-0.025954542135870895	TRUE
HYECmix_Bruderer17	DIA-NN_1.8	CE-LZ_RT	ce_length_charge_biognosys_irt_deeplc_0.25	ALXA_CAEEL	16.465246229693317	16.37129893225046	16.26349691729355	16.568589221694427	16.48206073887869	16.5680251596382	16.36668069307911	16.53955837340377	C.Elegans	-0.17287768032466033	TRUE
HYECmix_Bruderer17	DIA-NN_1.8	CE-LZ_RT	ce_length_charge_biognosys_irt_deeplc_0.25	RALY_HUMAN	18.145029491411165	18.007190040107908	17.90754573118113	18.142151834566775	17.910741316912105	17.862262628342293	18.0199217542334	17.971718593273724	H.Sapiens	0.048203160959676694	TRUE
HYECmix_Bruderer17	DIA-NN_1.8	CE-LZ_RT	ce_length_charge_biognosys_irt_deeplc_0.25	GMHA_ECOLI	17.486068009864617	17.382508504575878	17.163563127828883	16.970063310571554	16.78954156027607	16.91026233735865	17.344046547423126	16.889955736068757	E.Coli	0.45409081135436935	TRUE
HYECmix_Bruderer17	DIA-NN_1.8	CE-LZ_RT	ce_length_charge_biognosys_irt_deeplc_0.25	SF3B2_HUMAN	17.097133820126043	17.052170968568827	16.94754864479587	17.109576807187608	16.98614499290208	17.005910230492226	17.032284477830245	17.033877343527305	H.Sapiens	-0.001592865697059409	TRUE
HYECmix_Bruderer17	DIA-NN_1.8	CE-LZ_RT	ce_length_charge_biognosys_irt_deeplc_0.25	6PGD_ECOLI	17.797000945946596	17.802373059668735	17.858817806301094	17.310837931220533	17.29733866020201	17.319718317307743	17.81939727063881	17.309298302910094	E.Coli	0.510098967728716	TRUE
HYECmix_Bruderer17	DIA-NN_1.8	CE-LZ_RT	ce_length_charge_biognosys_irt_deeplc_0.25	ADH1A_HUMAN;ADH1G_HUMAN	19.66022699933932	19.437471869639808	19.112222357278362	19.401023655884245	19.233895410386857	19.222787728207805	19.403307075419164	19.2859022648263	H.Sapiens	0.11740481059286267	TRUE
HYECmix_Bruderer17	DIA-NN_1.8	CE-LZ_RT	ce_length_charge_biognosys_irt_deeplc_0.25	ADH1B_HUMAN	20.023242360855107	19.8955128318615	19.885633213678815	19.885154748012102	19.85772582530141	20.065049023894545	19.93479613546514	19.935976532402687	H.Sapiens	-0.0011803969375456802	TRUE
HYECmix_Bruderer17	DIA-NN_1.8	CE-LZ_RT	ce_length_charge_biognosys_irt_deeplc_0.25	NOG1_HUMAN	16.47249114535917	16.35841452144268	16.351599047540923	16.460208563740228	16.304939944041788	16.37571892294124	16.394168238114258	16.38028914357442	H.Sapiens	0.013879094539838377	TRUE
HYECmix_Bruderer17	DIA-NN_1.8	CE-LZ_RT	ce_length_charge_biognosys_irt_deeplc_0.25	MTNB_HUMAN	15.631271494258845	15.529758068702616	15.544931887555347	15.575721028653367	15.390716584679325	15.511034489986475	15.568653816838935	15.492490701106389	H.Sapiens	0.07616311573254642	TRUE
HYECmix_Bruderer17	DIA-NN_1.8	CE-LZ_RT	ce_length_charge_biognosys_irt_deeplc_0.25	PRP8_CAEEL	15.752576248354796	15.671871180784951	15.51169781646185	15.829029742392871	15.657015786133325	15.76256543198761	15.645381748533866	15.749536986837935	C.Elegans	-0.10415523830406848	TRUE
HYECmix_Bruderer17	DIA-NN_1.8	CE-LZ_RT	ce_length_charge_biognosys_irt_deeplc_0.25	PRP8_HUMAN	16.415935016583123	16.313442394339468	16.257149061983327	16.355509387582742	16.26104489618548	16.244239556689802	16.328842157635307	16.286931280152675	H.Sapiens	0.041910877482632	TRUE
HYECmix_Bruderer17	DIA-NN_1.8	CE-LZ_RT	ce_length_charge_biognosys_irt_deeplc_0.25	CTNB1_HUMAN	15.32688800254482	15.236044458317098	15.116201217847582	15.171614955347085	15.202699911917964	15.332656718704584	15.226377892903166	15.235657195323212	H.Sapiens	-0.00927930242004571	TRUE
HYECmix_Bruderer17	DIA-NN_1.8	CE-LZ_RT	ce_length_charge_biognosys_irt_deeplc_0.25	LIN23_CAEEL	15.152847847259908	15.31361048550934	14.819555962145497	15.369045386305261	15.469685979708945	15.432249946292144	15.095338098304914	15.42366043743545	C.Elegans	-0.3283223391305352	TRUE
HYECmix_Bruderer17	DIA-NN_1.8	CE-LZ_RT	ce_length_charge_biognosys_irt_deeplc_0.25	AT1A1_HUMAN	17.429424552015103	17.35858522572605	17.31665024725308	17.421348814168095	17.29777731731437	17.288595338708877	17.36822000833141	17.335907156730446	H.Sapiens	0.0323128516009632	TRUE
HYECmix_Bruderer17	DIA-NN_1.8	CE-LZ_RT	ce_length_charge_biognosys_irt_deeplc_0.25	VILI_HUMAN	13.907193571204141	13.562172061034294	NA	NA	13.26043652257274	15.229964687764927	13.734682816119218	14.245200605168833	H.Sapiens	-0.5105177890496151	FALSE
HYECmix_Bruderer17	DIA-NN_1.8	CE-LZ_RT	ce_length_charge_biognosys_irt_deeplc_0.25	COIA1_HUMAN	16.39077138993559	16.267287751674296	16.235392138113184	16.121801565403693	16.078726289639008	16.122752924807703	16.297817093241022	16.107760259950133	H.Sapiens	0.19005683329088896	TRUE
HYECmix_Bruderer17	DIA-NN_1.8	CE-LZ_RT	ce_length_charge_biognosys_irt_deeplc_0.25	FAKD5_HUMAN	15.942158477783602	15.04784736734845	NA	15.675594210891756	NA	NA	15.495002922566027	15.675594210891756	H.Sapiens	-0.18059128832572924	FALSE
HYECmix_Bruderer17	DIA-NN_1.8	CE-LZ_RT	ce_length_charge_biognosys_irt_deeplc_0.25	ENOA_HUMAN;ENOB_HUMAN;ENOG_HUMAN	20.141252231220665	19.744808540816756	19.85546047167501	19.896266049598577	19.776755645984547	20.46994006062514	19.91384041457081	20.04765391873609	H.Sapiens	-0.13381350416527837	TRUE
HYECmix_Bruderer17	DIA-NN_1.8	CE-LZ_RT	ce_length_charge_biognosys_irt_deeplc_0.25	ENO_CAEEL	18.49075581405015	18.38599831779657	18.37319395076576	18.58775540190167	18.545360084223862	18.635082329912436	18.416649360870828	18.589399272012656	C.Elegans	-0.17274991114182825	TRUE
HYECmix_Bruderer17	DIA-NN_1.8	CE-LZ_RT	ce_length_charge_biognosys_irt_deeplc_0.25	PSN1_HUMAN	15.252922026657524	15.659000450385312	15.610962925395363	15.475441291588671	15.483781568389935	15.280336200035123	15.5076284674794	15.41318635333791	H.Sapiens	0.09444211414148995	TRUE
HYECmix_Bruderer17	DIA-NN_1.8	CE-LZ_RT	ce_length_charge_biognosys_irt_deeplc_0.25	NOL7_HUMAN	16.285549155025105	16.082196339351928	16.187462464451286	16.135514014473472	15.79681473093222	16.19208429383213	16.18506931960944	16.041471013079274	H.Sapiens	0.1435983065301656	TRUE
HYECmix_Bruderer17	DIA-NN_1.8	CE-LZ_RT	ce_length_charge_biognosys_irt_deeplc_0.25	MUTA_HUMAN	16.91587852343383	16.79582580503498	16.761935630308205	16.762058734528647	16.775493755879406	16.793983689084605	16.824546652925672	16.777178726497553	H.Sapiens	0.04736792642811949	TRUE
HYECmix_Bruderer17	DIA-NN_1.8	CE-LZ_RT	ce_length_charge_biognosys_irt_deeplc_0.25	IRS4_HUMAN	15.62476221029412	15.539850961822209	15.40463021975018	15.58334353228129	15.540089590923097	15.446927150341354	15.52308113062217	15.523453424515248	H.Sapiens	-3.7229389307746885e-4	TRUE
HYECmix_Bruderer17	DIA-NN_1.8	CE-LZ_RT	ce_length_charge_biognosys_irt_deeplc_0.25	MYO1G_HUMAN	16.02059841394745	15.92201719242277	15.816758002419121	15.99786649350439	15.750732557313505	15.964004941179104	15.91979120292978	15.904201330665666	H.Sapiens	0.01558987226411368	TRUE
HYECmix_Bruderer17	DIA-NN_1.8	CE-LZ_RT	ce_length_charge_biognosys_irt_deeplc_0.25	PYRC_YEAST	15.954915726358337	16.2493992334238	16.265524025940817	16.257757574519392	16.39871889440777	16.41055334700797	16.156612995240984	16.35567660531171	S.Cerevisiae	-0.19906361007072704	TRUE
HYECmix_Bruderer17	DIA-NN_1.8	CE-LZ_RT	ce_length_charge_biognosys_irt_deeplc_0.25	FYCO1_HUMAN	15.543559304671744	15.327182370368998	14.928170847022594	15.31698229978314	14.852457506496268	15.279401806936821	15.266304174021112	15.149613871072077	H.Sapiens	0.11669030294903493	TRUE
HYECmix_Bruderer17	DIA-NN_1.8	CE-LZ_RT	ce_length_charge_biognosys_irt_deeplc_0.25	RS8_ECOLI	18.518502423667165	18.35459687393172	18.303174816514378	17.992272944481364	17.778962286027394	17.87351959017298	18.392091371371087	17.881584940227246	E.Coli	0.5105064311438419	TRUE
HYECmix_Bruderer17	DIA-NN_1.8	CE-LZ_RT	ce_length_charge_biognosys_irt_deeplc_0.25	GSHR_HUMAN	16.65916138412437	16.501571125528365	16.673244149985702	16.578867457383783	16.431268199763434	16.660550067667916	16.61132555321281	16.556895241605044	H.Sapiens	0.05443031160776712	TRUE
HYECmix_Bruderer17	DIA-NN_1.8	CE-LZ_RT	ce_length_charge_biognosys_irt_deeplc_0.25	PCP5_CAEEL	15.799729689680227	15.466424825595416	15.219252571377357	15.588574773484421	15.832639967246559	15.551156045493155	15.495135695551	15.657456928741379	C.Elegans	-0.1623212331903794	TRUE
HYECmix_Bruderer17	DIA-NN_1.8	CE-LZ_RT	ce_length_charge_biognosys_irt_deeplc_0.25	EBP_HUMAN	17.620814572626934	17.623662736001783	17.43899875226605	17.649196583788022	17.38481995477775	17.237190123662266	17.561158686964923	17.423735554076014	H.Sapiens	0.13742313288890884	TRUE
HYECmix_Bruderer17	DIA-NN_1.8	CE-LZ_RT	ce_length_charge_biognosys_irt_deeplc_0.25	T1MK_ECOLI	16.07232586388358	16.059392486133408	16.042998771667982	15.662258522396622	15.620084338762924	15.63426562863331	16.058239040561656	15.638869496597618	E.Coli	0.4193695439640379	TRUE
HYECmix_Bruderer17	DIA-NN_1.8	CE-LZ_RT	ce_length_charge_biognosys_irt_deeplc_0.25	TYW4_HUMAN	15.28067485059753	15.114003751156824	15.521567686666586	15.41860443068421	15.022234756974036	15.21424288813615	15.305415429473646	15.218360691931466	H.Sapiens	0.0870547375421804	TRUE
HYECmix_Bruderer17	DIA-NN_1.8	CE-LZ_RT	ce_length_charge_biognosys_irt_deeplc_0.25	VCX1_YEAST	15.337142484100534	15.433719410792465	NA	15.349433220904414	15.552497700330791	16.602238067927537	15.3854309474465	15.834722996387582	S.Cerevisiae	-0.4492920489410821	TRUE
HYECmix_Bruderer17	DIA-NN_1.8	CE-LZ_RT	ce_length_charge_biognosys_irt_deeplc_0.25	STIP1_CAEEL	17.97918142555553	17.797919999148064	17.914759959252343	18.006475343601565	17.933188691530102	17.852265153014717	17.89728712798531	17.93064306271546	C.Elegans	-0.03335593473014953	TRUE
HYECmix_Bruderer17	DIA-NN_1.8	CE-LZ_RT	ce_length_charge_biognosys_irt_deeplc_0.25	CO3_HUMAN	16.42783444817584	16.34887928794183	16.35295171514805	16.369128607261125	16.24900104618418	16.335819145955497	16.376555150421908	16.3179829331336	H.Sapiens	0.05857221728830808	TRUE
HYECmix_Bruderer17	DIA-NN_1.8	CE-LZ_RT	ce_length_charge_biognosys_irt_deeplc_0.25	THIL_HUMAN	18.618548939558156	18.37817441667742	18.345104082968405	18.42675505376118	18.322682578189912	18.311765328713996	18.447275813067993	18.353734320221697	H.Sapiens	0.09354149284629543	TRUE
HYECmix_Bruderer17	DIA-NN_1.8	CE-LZ_RT	ce_length_charge_biognosys_irt_deeplc_0.25	GYG1_CAEEL	17.92619814230471	17.918663931826995	18.11353600374724	18.076232547320416	18.031264464392375	18.29259182487013	17.986132692626313	18.13336294552764	C.Elegans	-0.14723025290132696	TRUE
HYECmix_Bruderer17	DIA-NN_1.8	CE-LZ_RT	ce_length_charge_biognosys_irt_deeplc_0.25	GRE2_YEAST	16.05756614094067	16.406514279011212	16.478067056692243	16.352581675979717	16.437335299443713	16.801048487429938	16.314049158881375	16.530321820951123	S.Cerevisiae	-0.21627266206974838	TRUE
HYECmix_Bruderer17	DIA-NN_1.8	CE-LZ_RT	ce_length_charge_biognosys_irt_deeplc_0.25	DHB4_HUMAN	17.55054436271146	17.420569817944397	17.446416394776506	17.40309550993971	17.301302756872207	17.473355733598066	17.472510191810787	17.392584666803327	H.Sapiens	0.07992552500746086	TRUE
HYECmix_Bruderer17	DIA-NN_1.8	CE-LZ_RT	ce_length_charge_biognosys_irt_deeplc_0.25	ACADM_HUMAN	17.64799847897996	17.464904305598886	17.493556998762845	17.508332931712143	17.274599704989857	17.649291210508423	17.53548659444723	17.47740794907014	H.Sapiens	0.05807864537709051	TRUE
HYECmix_Bruderer17	DIA-NN_1.8	CE-LZ_RT	ce_length_charge_biognosys_irt_deeplc_0.25	GLBH_CAEEL	16.353822121700663	16.27512105783497	16.087416325955513	16.410232034281556	16.184988473268355	16.674588197715916	16.238786501830383	16.423269568421944	C.Elegans	-0.18448306659156088	TRUE
HYECmix_Bruderer17	DIA-NN_1.8	CE-LZ_RT	ce_length_charge_biognosys_irt_deeplc_0.25	PYR1_YEAST	16.33803356984676	16.7854451240742	16.79128503493965	16.706197799373687	16.841730518277995	16.99028003007672	16.638254576286872	16.8460694492428	S.Cerevisiae	-0.20781487295592882	TRUE
HYECmix_Bruderer17	DIA-NN_1.8	CE-LZ_RT	ce_length_charge_biognosys_irt_deeplc_0.25	FLOT1_HUMAN	16.711768909756334	16.547427675170436	16.556680174837755	16.599134131530924	16.469541551088245	16.672180600128016	16.60529225325484	16.580285427582396	H.Sapiens	0.025006825672445387	TRUE
HYECmix_Bruderer17	DIA-NN_1.8	CE-LZ_RT	ce_length_charge_biognosys_irt_deeplc_0.25	PCNB_ECOLI	16.080082743550985	16.009265103044985	15.846402485316878	15.595228723580195	15.543475302287549	15.387189716290806	15.97858344397095	15.508631247386184	E.Coli	0.4699521965847655	TRUE
HYECmix_Bruderer17	DIA-NN_1.8	CE-LZ_RT	ce_length_charge_biognosys_irt_deeplc_0.25	YKT6_HUMAN	16.032676501711048	15.80843597532312	15.536077829235202	16.10848635916042	15.819485544412668	15.801469523875566	15.792396768756456	15.90981380914955	H.Sapiens	-0.11741704039309475	TRUE
HYECmix_Bruderer17	DIA-NN_1.8	CE-LZ_RT	ce_length_charge_biognosys_irt_deeplc_0.25	AROF_YEAST	15.671051306593109	15.974364093406237	15.786309418021379	15.914931422194869	15.866339677884168	16.0751708115	15.810574939340242	15.952147303859679	S.Cerevisiae	-0.1415723645194369	TRUE
HYECmix_Bruderer17	DIA-NN_1.8	CE-LZ_RT	ce_length_charge_biognosys_irt_deeplc_0.25	SMC1_CAEEL	15.309509590469252	15.10386067269896	14.808747035787498	15.387789961141975	14.945719851455674	15.183579682034276	15.074039099651904	15.172363164877309	C.Elegans	-0.09832406522540538	TRUE
HYECmix_Bruderer17	DIA-NN_1.8	CE-LZ_RT	ce_length_charge_biognosys_irt_deeplc_0.25	LMNA_HUMAN	18.955270275845205	18.872934286425597	18.77696656809831	18.926837123725143	18.802926106597653	18.769402766452334	18.868390376789705	18.833055332258375	H.Sapiens	0.03533504453132963	TRUE
HYECmix_Bruderer17	DIA-NN_1.8	CE-LZ_RT	ce_length_charge_biognosys_irt_deeplc_0.25	SSDH_HUMAN	16.744735703993065	16.706210736015706	16.548043284108758	16.67847857693353	16.643855673847543	16.48669076759965	16.666329908039177	16.603008339460242	H.Sapiens	0.06332156857893523	TRUE
HYECmix_Bruderer17	DIA-NN_1.8	CE-LZ_RT	ce_length_charge_biognosys_irt_deeplc_0.25	ADT2_HUMAN	19.599327814906367	19.45059708475125	19.702873462342737	19.53549879942284	19.4291040001931	19.71122609993612	19.584266120666786	19.55860963318402	H.Sapiens	0.02565648748276672	TRUE
HYECmix_Bruderer17	DIA-NN_1.8	CE-LZ_RT	ce_length_charge_biognosys_irt_deeplc_0.25	ADT1_HUMAN;ADT3_HUMAN	17.63704216197419	17.561503248263488	17.698753387886757	17.589287233961862	17.690609870070027	18.04476070634645	17.632432932708145	17.77488593679278	H.Sapiens	-0.14245300408463635	TRUE
HYECmix_Bruderer17	DIA-NN_1.8	CE-LZ_RT	ce_length_charge_biognosys_irt_deeplc_0.25	RS3_YEAST	18.26563306820682	18.734624607172663	18.72294619776266	18.678201503267903	18.873232601290272	19.014574473014168	18.57440129104738	18.855336192524113	S.Cerevisiae	-0.2809349014767335	TRUE
HYECmix_Bruderer17	DIA-NN_1.8	CE-LZ_RT	ce_length_charge_biognosys_irt_deeplc_0.25	NDUV1_HUMAN	16.233586186893287	16.01250450027987	15.990544437879198	16.094189621842983	15.960326133629348	16.18238807330439	16.078878375017453	16.078967942925573	H.Sapiens	-8.956790811964765e-5	TRUE
HYECmix_Bruderer17	DIA-NN_1.8	CE-LZ_RT	ce_length_charge_biognosys_irt_deeplc_0.25	CHD4_HUMAN	16.091955175454952	15.84513053427968	15.70330972763791	15.965721659266853	15.797997537058961	15.830827972947754	15.880131812457513	15.864849056424523	H.Sapiens	0.015282756032990008	TRUE
HYECmix_Bruderer17	DIA-NN_1.8	CE-LZ_RT	ce_length_charge_biognosys_irt_deeplc_0.25	ANXA1_HUMAN	18.74833759947719	18.559413211857873	18.47425359067464	18.618507296057587	18.43911624231054	18.62030674742443	18.594001467336568	18.559310095264184	H.Sapiens	0.03469137207238404	TRUE
HYECmix_Bruderer17	DIA-NN_1.8	CE-LZ_RT	ce_length_charge_biognosys_irt_deeplc_0.25	P4HA1_CAEEL	16.976122300317876	16.790468708814664	16.706725225085684	16.99429118610078	16.88256437907483	16.90225450707007	16.824438744739407	16.926370024081894	C.Elegans	-0.10193127934248736	TRUE
HYECmix_Bruderer17	DIA-NN_1.8	CE-LZ_RT	ce_length_charge_biognosys_irt_deeplc_0.25	COTL1_HUMAN	17.4444019140758	17.144987979481993	17.031523665449786	17.383788974325117	17.094877929489655	17.164957628583892	17.20697118633586	17.214541510799556	H.Sapiens	-0.00757032446369621	TRUE
HYECmix_Bruderer17	DIA-NN_1.8	CE-LZ_RT	ce_length_charge_biognosys_irt_deeplc_0.25	CCAR2_HUMAN	16.762685067126228	16.675916341391957	16.53353134354718	16.705087718570894	16.629831997803976	16.564447806693575	16.657377584021788	16.63312250768948	H.Sapiens	0.024255076332305947	TRUE
HYECmix_Bruderer17	DIA-NN_1.8	CE-LZ_RT	ce_length_charge_biognosys_irt_deeplc_0.25	QCR2_HUMAN	17.921502588868762	17.77596033096753	17.79292311829067	17.766845914536827	17.746128690928668	17.719260779772213	17.830128679375655	17.744078461745904	H.Sapiens	0.08605021762975085	TRUE
HYECmix_Bruderer17	DIA-NN_1.8	CE-LZ_RT	ce_length_charge_biognosys_irt_deeplc_0.25	SYRC_HUMAN	17.252295839048973	17.10534855345047	17.00181614075676	17.18711271184454	17.012198096504598	17.100047567401425	17.119820177752068	17.099786125250187	H.Sapiens	0.02003405250188095	TRUE
HYECmix_Bruderer17	DIA-NN_1.8	CE-LZ_RT	ce_length_charge_biognosys_irt_deeplc_0.25	RIDA_HUMAN;YSD2_CAEEL	19.538226283651706	19.359819993151525	19.250078605722898	19.446300452641985	19.11128452968987	19.319838521524886	19.382708294175377	19.29247450128558	Mixed	0.09023379288979783	FALSE
HYECmix_Bruderer17	DIA-NN_1.8	CE-LZ_RT	ce_length_charge_biognosys_irt_deeplc_0.25	NMT1_HUMAN	16.523919088352837	16.401603118253007	16.36215582669202	16.502644802974327	16.402638876000328	16.408960288384357	16.42922601109929	16.438081322453005	H.Sapiens	-0.008855311353716644	TRUE
HYECmix_Bruderer17	DIA-NN_1.8	CE-LZ_RT	ce_length_charge_biognosys_irt_deeplc_0.25	LSP1_YEAST	18.545064835362655	19.013766034692875	19.12291502479255	18.990710559762842	19.178913817308334	19.292184092466286	18.893915298282693	19.153936156512486	S.Cerevisiae	-0.2600208582297938	TRUE
HYECmix_Bruderer17	DIA-NN_1.8	CE-LZ_RT	ce_length_charge_biognosys_irt_deeplc_0.25	UBP11_HUMAN;UBP15_HUMAN	16.19828997550771	15.934411909119895	NA	16.23871695128987	16.00402987162753	15.74866428461512	16.066350942313804	15.997137035844174	H.Sapiens	0.06921390646962955	TRUE
HYECmix_Bruderer17	DIA-NN_1.8	CE-LZ_RT	ce_length_charge_biognosys_irt_deeplc_0.25	S23IP_HUMAN	15.99225351276296	15.848637559541745	15.860501777077001	15.961904115567906	15.871921570584124	15.87535679854475	15.900464283127235	15.90306082823226	H.Sapiens	-0.002596545105024717	TRUE
HYECmix_Bruderer17	DIA-NN_1.8	CE-LZ_RT	ce_length_charge_biognosys_irt_deeplc_0.25	SGPL_YEAST	14.983115231022062	14.930362434845424	15.036631175530253	15.024043454928082	15.02509873435752	15.3367092147442	14.983369613799246	15.1286171346766	S.Cerevisiae	-0.14524752087735493	TRUE
HYECmix_Bruderer17	DIA-NN_1.8	CE-LZ_RT	ce_length_charge_biognosys_irt_deeplc_0.25	HCFC1_HUMAN	16.291199028830647	16.138811785936284	16.21724817998915	16.21275149484333	16.160218282712634	16.19258598444511	16.215752998252025	16.188518587333693	H.Sapiens	0.02723441091833223	TRUE
HYECmix_Bruderer17	DIA-NN_1.8	CE-LZ_RT	ce_length_charge_biognosys_irt_deeplc_0.25	PRS6A_HUMAN	16.494020328194463	16.470149240907702	16.47437107364351	16.506655467636254	16.36785158337907	16.445595988165795	16.47951354758189	16.440034346393706	H.Sapiens	0.03947920118818615	TRUE
HYECmix_Bruderer17	DIA-NN_1.8	CE-LZ_RT	ce_length_charge_biognosys_irt_deeplc_0.25	PRS6A_YEAST	15.947525345674581	16.48552068623439	16.585257376632597	16.411757444595214	16.603945577421555	16.6517901487747	16.339434469513858	16.55583105693049	S.Cerevisiae	-0.21639658741663226	TRUE
HYECmix_Bruderer17	DIA-NN_1.8	CE-LZ_RT	ce_length_charge_biognosys_irt_deeplc_0.25	UBE4B_HUMAN	15.141256393222049	14.739117973540868	15.2428012967692	14.909125143904927	14.840924730503076	15.16755829243573	15.041058554510705	14.972536055614578	H.Sapiens	0.06852249889612771	TRUE
HYECmix_Bruderer17	DIA-NN_1.8	CE-LZ_RT	ce_length_charge_biognosys_irt_deeplc_0.25	GBB1_HUMAN	16.754409611110795	16.70045089151555	16.630777000004183	16.74340118784818	16.61458232253221	16.715744468933856	16.695212500876842	16.691242659771415	H.Sapiens	0.003969841105426752	TRUE
HYECmix_Bruderer17	DIA-NN_1.8	CE-LZ_RT	ce_length_charge_biognosys_irt_deeplc_0.25	METH_ECOLI	16.131015562530774	16.043719490148828	15.96664114474443	15.62314928254285	15.588109220060854	15.428593724199507	16.047125399141343	15.546617408934404	E.Coli	0.5005079902069394	TRUE
HYECmix_Bruderer17	DIA-NN_1.8	CE-LZ_RT	ce_length_charge_biognosys_irt_deeplc_0.25	TALA_ECOLI;TALB_ECOLI	17.971599708834173	17.85432343092077	18.085821672491573	17.318963986587377	17.25423149915787	17.88837016423995	17.97058160408217	17.487188549995068	E.Coli	0.4833930540871023	TRUE
HYECmix_Bruderer17	DIA-NN_1.8	CE-LZ_RT	ce_length_charge_biognosys_irt_deeplc_0.25	VPS35_HUMAN	16.394249112113446	16.217788019096886	16.127789626150502	16.309881737257466	16.087151619094282	16.30259098966146	16.246608919120277	16.233208115337735	H.Sapiens	0.013400803782541715	TRUE
HYECmix_Bruderer17	DIA-NN_1.8	CE-LZ_RT	ce_length_charge_biognosys_irt_deeplc_0.25	ILVD_ECOLI	16.515551785517196	16.453054510001536	16.496730046658005	15.993174414198622	15.925388891928192	16.042961446045727	16.488445447392245	15.987174917390847	E.Coli	0.5012705300013973	TRUE
HYECmix_Bruderer17	DIA-NN_1.8	CE-LZ_RT	ce_length_charge_biognosys_irt_deeplc_0.25	HEAT6_HUMAN	14.308414723367717	14.102332472918313	13.525599069275877	14.138569357138353	13.88636924866767	13.786051229262767	13.978782088520635	13.936996611689597	H.Sapiens	0.04178547683103773	TRUE
HYECmix_Bruderer17	DIA-NN_1.8	CE-LZ_RT	ce_length_charge_biognosys_irt_deeplc_0.25	PGK1_HUMAN	20.342562870299464	20.189527132956012	20.236960666155362	20.24489451112064	20.14003512596171	20.250481955570915	20.256350223136945	20.211803864217757	H.Sapiens	0.04454635891918812	TRUE
HYECmix_Bruderer17	DIA-NN_1.8	CE-LZ_RT	ce_length_charge_biognosys_irt_deeplc_0.25	UBIG_ECOLI	16.217952028930146	16.215701975327885	16.159293667504134	15.80638941454369	15.611167170313934	15.734125164681409	16.19764922392072	15.717227249846344	E.Coli	0.4804219740743765	TRUE
HYECmix_Bruderer17	DIA-NN_1.8	CE-LZ_RT	ce_length_charge_biognosys_irt_deeplc_0.25	TRM2A_HUMAN	15.253908824338339	15.292022154918573	15.102262080742996	15.445352130452573	15.104235823007482	15.355761460095264	15.216064353333303	15.301783137851773	H.Sapiens	-0.0857187845184697	TRUE
HYECmix_Bruderer17	DIA-NN_1.8	CE-LZ_RT	ce_length_charge_biognosys_irt_deeplc_0.25	IVD_HUMAN	16.981694056222754	16.814735602384378	16.742692752821632	16.8677797077603	16.604040999511586	16.72100201615713	16.84637413714292	16.73094090780967	H.Sapiens	0.11543322933324873	TRUE
HYECmix_Bruderer17	DIA-NN_1.8	CE-LZ_RT	ce_length_charge_biognosys_irt_deeplc_0.25	PLOD2_HUMAN	15.89161707019848	15.651382280584901	15.785191853734041	15.68918754476816	15.512722112705482	15.900343340062136	15.776063734839141	15.700750999178593	H.Sapiens	0.07531273566054786	TRUE
HYECmix_Bruderer17	DIA-NN_1.8	CE-LZ_RT	ce_length_charge_biognosys_irt_deeplc_0.25	LSS_HUMAN	15.954587369858427	15.925480610997472	15.89138671340353	15.934329343854143	15.784614772628549	15.874846185961916	15.92381823141981	15.864596767481537	H.Sapiens	0.059221463938273544	TRUE
HYECmix_Bruderer17	DIA-NN_1.8	CE-LZ_RT	ce_length_charge_biognosys_irt_deeplc_0.25	NUB1_HUMAN	14.264708357752369	14.010429329010478	13.708058832054439	14.234661755070649	14.284655656798183	14.11339663662983	13.994398839605761	14.210904682832886	H.Sapiens	-0.21650584322712518	TRUE
HYECmix_Bruderer17	DIA-NN_1.8	CE-LZ_RT	ce_length_charge_biognosys_irt_deeplc_0.25	SMYD5_HUMAN	15.419733736857443	15.008600955702699	14.885488076299065	15.269817933193446	15.13708910409347	15.30664877152713	15.104607589619736	15.237851936271348	H.Sapiens	-0.13324434665161178	TRUE
HYECmix_Bruderer17	DIA-NN_1.8	CE-LZ_RT	ce_length_charge_biognosys_irt_deeplc_0.25	ESYT2_HUMAN	15.924214425251098	15.80516455197662	15.934740711326343	15.849961241282568	15.888508107934465	15.964393318431238	15.888039896184686	15.900954222549423	H.Sapiens	-0.01291432636473644	TRUE
HYECmix_Bruderer17	DIA-NN_1.8	CE-LZ_RT	ce_length_charge_biognosys_irt_deeplc_0.25	YJJA_ECOLI	15.136377613238352	15.149649567125058	NA	NA	NA	NA	15.143013590181706	NA	E.Coli	NA	FALSE
HYECmix_Bruderer17	DIA-NN_1.8	CE-LZ_RT	ce_length_charge_biognosys_irt_deeplc_0.25	MMS19_HUMAN	15.56469581467974	15.515542762374247	15.288187035209054	15.61418103854733	15.459620147194654	15.484945331582987	15.456141870754347	15.519582172441657	H.Sapiens	-0.06344030168730974	TRUE
HYECmix_Bruderer17	DIA-NN_1.8	CE-LZ_RT	ce_length_charge_biognosys_irt_deeplc_0.25	ITPR3_HUMAN	15.245645101552702	15.137773239407629	15.007458342838582	15.11856106986964	15.044471351728896	15.081683037586352	15.130292227932971	15.081571819728296	H.Sapiens	0.048720408204674825	TRUE
HYECmix_Bruderer17	DIA-NN_1.8	CE-LZ_RT	ce_length_charge_biognosys_irt_deeplc_0.25	TR112_YEAST	15.256235557120931	15.18652940902127	15.043444111874177	15.72153178215677	15.485104600328256	15.558290699402775	15.162069692672127	15.588309027295933	S.Cerevisiae	-0.4262393346238067	TRUE
HYECmix_Bruderer17	DIA-NN_1.8	CE-LZ_RT	ce_length_charge_biognosys_irt_deeplc_0.25	PPIP2_HUMAN	14.118423636867021	14.402828387398136	14.311522006958237	14.484443223516545	14.11366851902203	13.474416961881893	14.27759134374113	14.024176234806822	H.Sapiens	0.2534151089343091	TRUE
HYECmix_Bruderer17	DIA-NN_1.8	CE-LZ_RT	ce_length_charge_biognosys_irt_deeplc_0.25	FABD_ECOLI	16.868394043123892	16.967240066902637	17.198876578778744	16.494316693889996	16.53441759557117	16.775179096939976	17.01150356293509	16.601304462133715	E.Coli	0.4101991008013748	TRUE
HYECmix_Bruderer17	DIA-NN_1.8	CE-LZ_RT	ce_length_charge_biognosys_irt_deeplc_0.25	FOLD_ECOLI	17.02280106643676	16.97567086432092	16.86632315979021	16.570531684824026	16.541720885010427	16.519406943917765	16.954931696849297	16.543886504584073	E.Coli	0.41104519226522385	TRUE
HYECmix_Bruderer17	DIA-NN_1.8	CE-LZ_RT	ce_length_charge_biognosys_irt_deeplc_0.25	EXOC8_HUMAN	15.432307346996607	15.06925814490722	15.249583581809858	15.117056596900529	15.13324689635001	NA	15.250383024571228	15.12515174662527	H.Sapiens	0.12523127794595723	TRUE
HYECmix_Bruderer17	DIA-NN_1.8	CE-LZ_RT	ce_length_charge_biognosys_irt_deeplc_0.25	CDD_YEAST	14.675996979167056	13.851462453499128	14.131019220985193	14.086259010433857	14.240154920546177	14.247794464686937	14.219492884550458	14.191402798555657	S.Cerevisiae	0.028090085994801228	FALSE
HYECmix_Bruderer17	DIA-NN_1.8	CE-LZ_RT	ce_length_charge_biognosys_irt_deeplc_0.25	TTC38_HUMAN	16.47205907871445	16.37638320351803	16.272534257891287	16.343010695066614	16.200122149814685	16.297211364361818	16.373658846707922	16.280114736414372	H.Sapiens	0.09354411029354992	TRUE
HYECmix_Bruderer17	DIA-NN_1.8	CE-LZ_RT	ce_length_charge_biognosys_irt_deeplc_0.25	TM10A_HUMAN	NA	11.906384413271368	NA	NA	NA	NA	11.906384413271368	NA	H.Sapiens	NA	FALSE
HYECmix_Bruderer17	DIA-NN_1.8	CE-LZ_RT	ce_length_charge_biognosys_irt_deeplc_0.25	OAS3_HUMAN	15.944323217314128	15.748762566384183	15.92802582495116	15.921237601962723	15.735282217677629	15.945080653839373	15.873703869549823	15.867200157826575	H.Sapiens	0.006503711723247818	TRUE
HYECmix_Bruderer17	DIA-NN_1.8	CE-LZ_RT	ce_length_charge_biognosys_irt_deeplc_0.25	ZN330_HUMAN	14.984688589815532	15.058497641620965	14.524579642652709	15.218270438571654	14.866928211003426	15.121227050541501	14.855921958029736	15.068808566705528	H.Sapiens	-0.21288660867579168	TRUE
HYECmix_Bruderer17	DIA-NN_1.8	CE-LZ_RT	ce_length_charge_biognosys_irt_deeplc_0.25	CTR9_HUMAN	15.62453127186316	15.514090183120656	15.508066522651598	15.504400816204832	15.39293507384722	15.345842749766557	15.548895992545138	15.414392879939536	H.Sapiens	0.13450311260560177	TRUE
HYECmix_Bruderer17	DIA-NN_1.8	CE-LZ_RT	ce_length_charge_biognosys_irt_deeplc_0.25	ARFG2_HUMAN	15.86027440338659	15.974076626935863	15.618326841681029	15.886997786404747	15.770740542084594	15.859330032467394	15.817559290667827	15.839022786985579	H.Sapiens	-0.021463496317752018	TRUE
HYECmix_Bruderer17	DIA-NN_1.8	CE-LZ_RT	ce_length_charge_biognosys_irt_deeplc_0.25	BIRC6_HUMAN	14.91888482265033	14.699546946673387	14.468598651022367	14.692082574426687	14.59607920447517	14.866171270294902	14.695676806782028	14.71811101639892	H.Sapiens	-0.022434209616891465	TRUE
HYECmix_Bruderer17	DIA-NN_1.8	CE-LZ_RT	ce_length_charge_biognosys_irt_deeplc_0.25	LASP1_HUMAN	17.256991728350666	17.268829943859746	17.02471339748172	17.303707889403398	17.142748609491214	16.76334987945534	17.183511689897376	17.069935459449983	H.Sapiens	0.11357623044739285	TRUE
HYECmix_Bruderer17	DIA-NN_1.8	CE-LZ_RT	ce_length_charge_biognosys_irt_deeplc_0.25	OPPD_ECOLI	15.147753987131342	15.055780161026545	15.087495463337481	14.432543990292166	14.30413910392534	14.623842834369743	15.097009870498455	14.453508642862417	E.Coli	0.6435012276360386	FALSE
HYECmix_Bruderer17	DIA-NN_1.8	CE-LZ_RT	ce_length_charge_biognosys_irt_deeplc_0.25	L2HDH_HUMAN	15.904084218092713	15.76270506368247	15.47415096696839	15.897190773127317	15.743128392531272	15.731621193315714	15.71364674958119	15.790646786324768	H.Sapiens	-0.07700003674357703	TRUE
HYECmix_Bruderer17	DIA-NN_1.8	CE-LZ_RT	ce_length_charge_biognosys_irt_deeplc_0.25	UTP18_HUMAN	15.967180602414793	15.936959656389956	15.821577810148701	15.933055047756314	15.898661437946707	15.700102334067573	15.90857268965115	15.843939606590197	H.Sapiens	0.0646330830609525	TRUE
HYECmix_Bruderer17	DIA-NN_1.8	CE-LZ_RT	ce_length_charge_biognosys_irt_deeplc_0.25	KTR6_YEAST	NA	13.894736649582388	15.093072478733154	14.394779852728044	14.452925750671687	NA	14.49390456415777	14.423852801699866	S.Cerevisiae	0.07005176245790423	FALSE
HYECmix_Bruderer17	DIA-NN_1.8	CE-LZ_RT	ce_length_charge_biognosys_irt_deeplc_0.25	SPF45_HUMAN	16.0371025078193	16.210791582361786	15.899394745006871	16.223709699209554	15.917005859626554	16.10799315842616	16.049096278395986	16.08290290575409	H.Sapiens	-0.03380662735810347	TRUE
HYECmix_Bruderer17	DIA-NN_1.8	CE-LZ_RT	ce_length_charge_biognosys_irt_deeplc_0.25	EGFR_HUMAN	15.393134922845439	15.251138218008268	15.37166818751741	15.323218652227785	15.19271596653066	15.458645840209725	15.338647109457039	15.32486015298939	H.Sapiens	0.013786956467649603	TRUE
HYECmix_Bruderer17	DIA-NN_1.8	CE-LZ_RT	ce_length_charge_biognosys_irt_deeplc_0.25	GBB2_HUMAN	17.04678208216997	16.99330062165415	16.999701394211534	17.07736494312048	16.95843473582131	17.126637740396937	17.013261366011886	17.054145806446243	H.Sapiens	-0.04088444043435757	TRUE
HYECmix_Bruderer17	DIA-NN_1.8	CE-LZ_RT	ce_length_charge_biognosys_irt_deeplc_0.25	XPO1_YEAST	15.135578685916416	15.220335167578675	15.350450125548319	15.176653708481536	15.27875935318344	15.565011884491183	15.235454659681137	15.34014164871872	S.Cerevisiae	-0.10468698903758344	TRUE
HYECmix_Bruderer17	DIA-NN_1.8	CE-LZ_RT	ce_length_charge_biognosys_irt_deeplc_0.25	AP4AT_HUMAN	14.60395951830343	14.761835397584884	14.649376137438932	14.484101403554877	14.962374462908306	14.438600321760767	14.671723684442416	14.628358729407983	H.Sapiens	0.043364955034432384	TRUE
HYECmix_Bruderer17	DIA-NN_1.8	CE-LZ_RT	ce_length_charge_biognosys_irt_deeplc_0.25	VAT1_HUMAN	16.758125501667916	16.48103444333408	16.539757880108155	16.59694122450145	16.455312979550435	16.61217110690924	16.59297260837005	16.55480843698704	H.Sapiens	0.038164171383009204	TRUE
HYECmix_Bruderer17	DIA-NN_1.8	CE-LZ_RT	ce_length_charge_biognosys_irt_deeplc_0.25	PUR6_HUMAN	18.103864607538757	18.04394121514467	17.985381121577515	18.059165607273737	17.993336624551784	18.055602081495287	18.04439564808698	18.036034771106937	H.Sapiens	0.008360876980042065	TRUE
HYECmix_Bruderer17	DIA-NN_1.8	CE-LZ_RT	ce_length_charge_biognosys_irt_deeplc_0.25	SPS1_HUMAN	16.161523025995418	15.989671700724998	16.090527713836085	16.06218689621447	15.970016332038744	16.120488913597047	16.080574146852168	16.050897380616753	H.Sapiens	0.02967676623541493	TRUE
HYECmix_Bruderer17	DIA-NN_1.8	CE-LZ_RT	ce_length_charge_biognosys_irt_deeplc_0.25	HGS_HUMAN	15.868341950396808	15.651524268360234	15.739732359051201	15.73028794880313	15.617641555087522	15.56455387396325	15.75319952593608	15.637494459284634	H.Sapiens	0.1157050666514472	TRUE
HYECmix_Bruderer17	DIA-NN_1.8	CE-LZ_RT	ce_length_charge_biognosys_irt_deeplc_0.25	ARRB2_HUMAN	15.667023497009273	15.737332357704076	15.122313399325305	15.626590106491562	15.619147502208943	15.350937878865508	15.508889751346219	15.532225162522005	H.Sapiens	-0.02333541117578619	TRUE
HYECmix_Bruderer17	DIA-NN_1.8	CE-LZ_RT	ce_length_charge_biognosys_irt_deeplc_0.25	SNU13_YEAST	17.033273721129174	17.644949610071926	17.531366670239812	17.505163875708558	17.60676984354427	17.947898276080434	17.403196667146972	17.686610665111086	S.Cerevisiae	-0.2834139979641144	TRUE
HYECmix_Bruderer17	DIA-NN_1.8	CE-LZ_RT	ce_length_charge_biognosys_irt_deeplc_0.25	NH2L1_HUMAN	18.18448484426633	18.158284695617482	18.123123220915026	18.190464703617998	18.09323224156388	18.09715712764282	18.155297586932946	18.12695135760823	H.Sapiens	0.028346229324714756	TRUE
HYECmix_Bruderer17	DIA-NN_1.8	CE-LZ_RT	ce_length_charge_biognosys_irt_deeplc_0.25	SHC1_HUMAN	15.510717120617016	15.427247673000583	15.35948336051548	15.460366954777253	15.483997653793644	15.635131468202097	15.43248271804436	15.526498692257665	H.Sapiens	-0.09401597421330443	TRUE
HYECmix_Bruderer17	DIA-NN_1.8	CE-LZ_RT	ce_length_charge_biognosys_irt_deeplc_0.25	ARK73_HUMAN;ARK74_HUMAN	16.76608691091968	16.589648661088788	16.406489168876472	16.57043736038587	16.330321918506478	16.645758621742523	16.587408246961648	16.51550596687829	H.Sapiens	0.07190228008335708	TRUE
HYECmix_Bruderer17	DIA-NN_1.8	CE-LZ_RT	ce_length_charge_biognosys_irt_deeplc_0.25	TPP2_HUMAN	16.355933348843408	16.134732750227098	16.088054079373347	16.262892781954935	16.13596615903062	16.212271450682827	16.19290672614795	16.20371013055613	H.Sapiens	-0.010803404408179063	TRUE
HYECmix_Bruderer17	DIA-NN_1.8	CE-LZ_RT	ce_length_charge_biognosys_irt_deeplc_0.25	UBA6_HUMAN	15.837231567587482	15.713146184003326	15.479391792662206	15.756625923059342	15.635665870230007	15.59580117075991	15.676589848084339	15.662697654683086	H.Sapiens	0.013892193401252584	TRUE
HYECmix_Bruderer17	DIA-NN_1.8	CE-LZ_RT	ce_length_charge_biognosys_irt_deeplc_0.25	MDH_ECOLI	18.865268125548297	18.920893459792154	18.9935743156436	18.409790968502932	18.4240218325177	18.65115844572784	18.92657863366135	18.494990415582823	E.Coli	0.4315882180785273	TRUE
HYECmix_Bruderer17	DIA-NN_1.8	CE-LZ_RT	ce_length_charge_biognosys_irt_deeplc_0.25	RRP5_HUMAN	15.738644542713452	15.491198935120536	15.477468739763577	15.602120943567895	15.387410209729575	15.715997344623988	15.569104072532522	15.568509499307153	H.Sapiens	5.945732253689329e-4	TRUE
HYECmix_Bruderer17	DIA-NN_1.8	CE-LZ_RT	ce_length_charge_biognosys_irt_deeplc_0.25	MP2K6_HUMAN	15.567819661116467	14.371553563699107	15.216204728091538	15.467152749048484	15.468103189268549	15.150073585170771	15.051859317635705	15.361776507829267	H.Sapiens	-0.3099171901935627	TRUE
HYECmix_Bruderer17	DIA-NN_1.8	CE-LZ_RT	ce_length_charge_biognosys_irt_deeplc_0.25	MMAA_HUMAN	14.880346810426671	14.409013408306178	14.152308774064362	14.583854548018667	14.015132310648227	14.349211097756072	14.480556330932403	14.316065985474323	H.Sapiens	0.1644903454580806	TRUE
HYECmix_Bruderer17	DIA-NN_1.8	CE-LZ_RT	ce_length_charge_biognosys_irt_deeplc_0.25	PTTG_HUMAN	15.737695747393207	15.51933161873862	16.47046542234813	15.520917779565869	NA	15.907713027781824	15.909164262826653	15.714315403673847	H.Sapiens	0.19484885915280614	TRUE
HYECmix_Bruderer17	DIA-NN_1.8	CE-LZ_RT	ce_length_charge_biognosys_irt_deeplc_0.25	SPB5_HUMAN	17.72947969966301	17.47827875125034	17.41252799056575	17.65875789687565	17.463945034409694	17.45094558851033	17.540095480493033	17.524549506598557	H.Sapiens	0.015545973894475651	TRUE
HYECmix_Bruderer17	DIA-NN_1.8	CE-LZ_RT	ce_length_charge_biognosys_irt_deeplc_0.25	PRS7_HUMAN	17.20705089660317	17.04569248341919	17.322545975199926	17.159677468867667	17.106313092067076	17.319849822166592	17.19176311840743	17.195280127700446	H.Sapiens	-0.003517009293016571	TRUE
HYECmix_Bruderer17	DIA-NN_1.8	CE-LZ_RT	ce_length_charge_biognosys_irt_deeplc_0.25	MTOR_HUMAN	15.050420757302634	14.84581600021108	14.588956083322172	14.96170740418838	14.680976725630707	14.838930965368622	14.828397613611962	14.827205031729235	H.Sapiens	0.0011925818827265289	TRUE
HYECmix_Bruderer17	DIA-NN_1.8	CE-LZ_RT	ce_length_charge_biognosys_irt_deeplc_0.25	ACTN1_HUMAN	17.293628643320346	17.19940205647871	17.162414786035136	17.267016721391013	17.143037773814847	17.23926304299516	17.2184818286114	17.21643917940034	H.Sapiens	0.002042649211059455	TRUE
HYECmix_Bruderer17	DIA-NN_1.8	CE-LZ_RT	ce_length_charge_biognosys_irt_deeplc_0.25	ACTN4_HUMAN	17.983491210195712	17.78524483718626	17.71949428678566	17.867813988765462	17.69656958251628	17.77363275237713	17.829410111389212	17.779338774552958	H.Sapiens	0.05007133683625398	TRUE
HYECmix_Bruderer17	DIA-NN_1.8	CE-LZ_RT	ce_length_charge_biognosys_irt_deeplc_0.25	SPT4H_HUMAN	16.91497451084368	16.907435498150218	16.734086721703363	16.98985722169031	16.922708504407417	17.078165992673178	16.852165576899086	16.996910572923635	H.Sapiens	-0.14474499602454927	TRUE
HYECmix_Bruderer17	DIA-NN_1.8	CE-LZ_RT	ce_length_charge_biognosys_irt_deeplc_0.25	PPIL4_HUMAN	15.465680642774759	15.596223928533055	15.287513542053057	15.608823288422835	15.564254519349205	15.247365620922764	15.449806037786956	15.473481142898269	H.Sapiens	-0.023675105111312433	TRUE
HYECmix_Bruderer17	DIA-NN_1.8	CE-LZ_RT	ce_length_charge_biognosys_irt_deeplc_0.25	DAAF5_HUMAN	15.496382969963474	15.289313221630108	15.180237439289808	15.388634391956327	15.137814252894305	15.418499133649478	15.32197787696113	15.31498259283337	H.Sapiens	0.006995284127759405	TRUE
HYECmix_Bruderer17	DIA-NN_1.8	CE-LZ_RT	ce_length_charge_biognosys_irt_deeplc_0.25	TBB4_CAEEL	15.856619632711967	NA	NA	15.774303323471308	NA	NA	15.856619632711967	15.774303323471308	C.Elegans	0.08231630924065847	FALSE
HYECmix_Bruderer17	DIA-NN_1.8	CE-LZ_RT	ce_length_charge_biognosys_irt_deeplc_0.25	WDR11_HUMAN	15.561422863071805	15.426339691472124	15.453823866474371	15.492088872697172	15.332627653293471	15.426594812226954	15.4805288070061	15.417103779405865	H.Sapiens	0.0634250276002355	TRUE
HYECmix_Bruderer17	DIA-NN_1.8	CE-LZ_RT	ce_length_charge_biognosys_irt_deeplc_0.25	GLNA_HUMAN	16.638281496229386	16.517926947929666	16.611719268456348	16.657159473585594	16.572172122961003	16.58167512965109	16.589309237538465	16.603668908732562	H.Sapiens	-0.014359671194096535	TRUE
HYECmix_Bruderer17	DIA-NN_1.8	CE-LZ_RT	ce_length_charge_biognosys_irt_deeplc_0.25	GRWD1_HUMAN	16.886102826332664	16.761853382456362	16.75792161265228	16.792861904980725	16.71265549361034	16.76818077643016	16.801959273813768	16.757899391673742	H.Sapiens	0.04405988214002576	TRUE
HYECmix_Bruderer17	DIA-NN_1.8	CE-LZ_RT	ce_length_charge_biognosys_irt_deeplc_0.25	VP13C_HUMAN	15.109930309306508	14.79761821454712	14.65967170985246	15.07942805463511	14.767907370916046	14.744932153247069	14.855740077902029	14.864089192932742	H.Sapiens	-0.008349115030712895	TRUE
HYECmix_Bruderer17	DIA-NN_1.8	CE-LZ_RT	ce_length_charge_biognosys_irt_deeplc_0.25	ENOB_HUMAN;ENOG_HUMAN	16.392695873408368	16.20001996902304	15.965572267317809	16.18637294242098	16.02795266021071	16.300937436249292	16.186096036583073	16.17175434629366	H.Sapiens	0.014341690289413123	TRUE
HYECmix_Bruderer17	DIA-NN_1.8	CE-LZ_RT	ce_length_charge_biognosys_irt_deeplc_0.25	GBB4_HUMAN	15.934412495092635	16.056938304307664	15.781647504495053	16.082801046748134	16.117415164360366	15.66553073803981	15.924332767965117	15.955248983049437	H.Sapiens	-0.03091621508431963	TRUE
HYECmix_Bruderer17	DIA-NN_1.8	CE-LZ_RT	ce_length_charge_biognosys_irt_deeplc_0.25	PLBL2_HUMAN	15.628987876776295	15.695584976921694	15.497649226170125	15.80869215648692	15.543939769540202	15.677846244089288	15.607407359956039	15.67682605670547	H.Sapiens	-0.06941869674943213	TRUE
HYECmix_Bruderer17	DIA-NN_1.8	CE-LZ_RT	ce_length_charge_biognosys_irt_deeplc_0.25	AP2A1_HUMAN;AP2A2_HUMAN	16.859102103160307	16.669332860960743	16.60456589957972	16.667259283230194	16.63726484718348	16.667694651494195	16.711000287900255	16.657406260635955	H.Sapiens	0.053594027264299626	TRUE
HYECmix_Bruderer17	DIA-NN_1.8	CE-LZ_RT	ce_length_charge_biognosys_irt_deeplc_0.25	KBTBB_HUMAN	14.982271155671478	NA	14.764931436547803	14.90007635816521	NA	15.913004612738455	14.87360129610964	15.406540485451831	H.Sapiens	-0.5329391893421906	FALSE
HYECmix_Bruderer17	DIA-NN_1.8	CE-LZ_RT	ce_length_charge_biognosys_irt_deeplc_0.25	MPRI_HUMAN	15.55317316933587	15.442711390041472	15.471114264402399	15.495893717037571	15.396430793010012	15.389472187126593	15.48899960792658	15.427265565724726	H.Sapiens	0.06173404220185397	TRUE
HYECmix_Bruderer17	DIA-NN_1.8	CE-LZ_RT	ce_length_charge_biognosys_irt_deeplc_0.25	URB2_HUMAN	15.446525764183646	15.074819001077234	15.230235353933871	15.236475753702413	15.01614707974098	15.526752522817208	15.25052670639825	15.2597917854202	H.Sapiens	-0.009265079021949063	TRUE
HYECmix_Bruderer17	DIA-NN_1.8	CE-LZ_RT	ce_length_charge_biognosys_irt_deeplc_0.25	RFA2_HUMAN	16.921261816038516	16.969432966491606	16.819485680358998	16.91841374597154	16.887219591307005	16.96031077411723	16.903393487629707	16.921981370465257	H.Sapiens	-0.018587882835550573	TRUE
HYECmix_Bruderer17	DIA-NN_1.8	CE-LZ_RT	ce_length_charge_biognosys_irt_deeplc_0.25	NUG1_YEAST	14.414247816176823	14.825074471236151	14.671413220423814	14.751988303659552	14.908330686150993	14.961748606766426	14.636911835945597	14.874022532192324	S.Cerevisiae	-0.23711069624672731	TRUE
HYECmix_Bruderer17	DIA-NN_1.8	CE-LZ_RT	ce_length_charge_biognosys_irt_deeplc_0.25	NELFD_HUMAN	15.324548271902534	15.187926800523169	15.109620300153587	15.213078004949885	15.116319261278036	15.492557419364271	15.207365124193096	15.273984895197398	H.Sapiens	-0.0666197710043015	TRUE
HYECmix_Bruderer17	DIA-NN_1.8	CE-LZ_RT	ce_length_charge_biognosys_irt_deeplc_0.25	INT3_HUMAN	15.079185212909975	15.002840138437639	14.999284607673767	15.025504285979004	14.872742546551114	14.992165510819088	15.027103319673794	14.963470781116403	H.Sapiens	0.06363253855739082	TRUE
HYECmix_Bruderer17	DIA-NN_1.8	CE-LZ_RT	ce_length_charge_biognosys_irt_deeplc_0.25	CP4AB_HUMAN	15.81481086813868	15.576183520456196	15.552404872115222	15.67890876420668	15.553729403273497	15.83610992117522	15.647799753570032	15.689582696218466	H.Sapiens	-0.04178294264843352	TRUE
HYECmix_Bruderer17	DIA-NN_1.8	CE-LZ_RT	ce_length_charge_biognosys_irt_deeplc_0.25	GPT11_HUMAN	16.001879775777013	15.891819667740492	15.993386022882476	15.986391057567076	15.843379444493573	16.039238107002365	15.962361822133326	15.956336203021005	H.Sapiens	0.0060256191123215785	TRUE
HYECmix_Bruderer17	DIA-NN_1.8	CE-LZ_RT	ce_length_charge_biognosys_irt_deeplc_0.25	RS3A_HUMAN	19.4171409512639	19.17314521010923	19.155586338512002	19.328805241230075	19.134061652541245	19.241003653015824	19.248624166628378	19.234623515595715	H.Sapiens	0.01400065103266357	TRUE
HYECmix_Bruderer17	DIA-NN_1.8	CE-LZ_RT	ce_length_charge_biognosys_irt_deeplc_0.25	RNT_ECOLI	15.601357244681662	15.498613657349313	15.337272121232699	15.08687552664995	14.80460218453096	14.837339530674173	15.479081007754559	14.909605747285028	E.Coli	0.569475260469531	TRUE
HYECmix_Bruderer17	DIA-NN_1.8	CE-LZ_RT	ce_length_charge_biognosys_irt_deeplc_0.25	CBP_HUMAN	NA	12.419768518425952	12.578000423972904	NA	NA	NA	12.498884471199428	NA	H.Sapiens	NA	FALSE
HYECmix_Bruderer17	DIA-NN_1.8	CE-LZ_RT	ce_length_charge_biognosys_irt_deeplc_0.25	NC2A_HUMAN	16.380165218343198	15.93587277320914	15.705072638292652	16.113613144634208	15.94493964843779	16.123866453570894	16.007036876614997	16.06080641554763	H.Sapiens	-0.053769538932634475	TRUE
HYECmix_Bruderer17	DIA-NN_1.8	CE-LZ_RT	ce_length_charge_biognosys_irt_deeplc_0.25	FLII_HUMAN	15.801779154767189	15.608696818330186	15.596718113901478	15.733243118656834	15.656385628762077	15.679395427952137	15.669064695666284	15.689674725123682	H.Sapiens	-0.02061002945739787	TRUE
HYECmix_Bruderer17	DIA-NN_1.8	CE-LZ_RT	ce_length_charge_biognosys_irt_deeplc_0.25	ZC3H1_HUMAN	14.20251274304017	14.107050853348127	14.063106939154778	14.20305513526625	14.014612676212082	14.13418564155406	14.124223511847692	14.11728448434413	H.Sapiens	0.006939027503561235	TRUE
HYECmix_Bruderer17	DIA-NN_1.8	CE-LZ_RT	ce_length_charge_biognosys_irt_deeplc_0.25	PYC_HUMAN	17.390464800269047	17.305634145019123	17.291729891736416	17.315455866236782	17.18572902077619	17.32297570135969	17.329276279008194	17.27472019612422	H.Sapiens	0.05455608288397329	TRUE
HYECmix_Bruderer17	DIA-NN_1.8	CE-LZ_RT	ce_length_charge_biognosys_irt_deeplc_0.25	TCPG_HUMAN	18.08510852936846	18.058439953571273	18.048599617369185	18.098663221072997	18.06168267000013	18.11345382582409	18.064049366769638	18.091266572299073	H.Sapiens	-0.027217205529435518	TRUE
HYECmix_Bruderer17	DIA-NN_1.8	CE-LZ_RT	ce_length_charge_biognosys_irt_deeplc_0.25	NIPBL_HUMAN	14.824133590951531	14.713773335383491	14.49862330964235	14.85286480605911	14.75295280089368	14.53578403845877	14.678843411992457	14.713867215137187	H.Sapiens	-0.03502380314473008	TRUE
HYECmix_Bruderer17	DIA-NN_1.8	CE-LZ_RT	ce_length_charge_biognosys_irt_deeplc_0.25	TAF12_HUMAN	11.762805850582335	11.936535875953865	NA	11.920804933725872	NA	NA	11.8496708632681	11.920804933725872	H.Sapiens	-0.07113407045777187	FALSE
HYECmix_Bruderer17	DIA-NN_1.8	CE-LZ_RT	ce_length_charge_biognosys_irt_deeplc_0.25	GUAA_HUMAN	16.62975383276366	16.601252053015806	16.678473457402546	16.610314243992054	16.572093333361824	16.607780670135128	16.636493114394003	16.596729415829667	H.Sapiens	0.039763698564335925	TRUE
HYECmix_Bruderer17	DIA-NN_1.8	CE-LZ_RT	ce_length_charge_biognosys_irt_deeplc_0.25	SMHD1_HUMAN	15.805569992195041	15.69439348066561	15.793664394193403	15.790711735057522	15.675793120758978	15.857492974989341	15.764542622351351	15.774665943601947	H.Sapiens	-0.010123321250596007	TRUE
HYECmix_Bruderer17	DIA-NN_1.8	CE-LZ_RT	ce_length_charge_biognosys_irt_deeplc_0.25	PUR4_HUMAN	17.020947628682926	16.893358552911835	16.965847557026645	17.0147271603684	16.899860955493384	17.037303644675394	16.960051246207136	16.983963920179058	H.Sapiens	-0.023912673971921095	TRUE
HYECmix_Bruderer17	DIA-NN_1.8	CE-LZ_RT	ce_length_charge_biognosys_irt_deeplc_0.25	NUP50_HUMAN	15.875701494012107	15.710020220044026	15.682707271241842	15.835985727970586	15.682491115583698	15.72099288133547	15.756142995099324	15.746489908296585	H.Sapiens	0.009653086802739352	TRUE
HYECmix_Bruderer17	DIA-NN_1.8	CE-LZ_RT	ce_length_charge_biognosys_irt_deeplc_0.25	KIFC1_HUMAN	15.437608158711699	15.442465623018421	15.189248028275262	15.447047623780074	15.428715326067177	15.05173293321048	15.356440603335127	15.309165294352578	H.Sapiens	0.047275308982548836	TRUE
HYECmix_Bruderer17	DIA-NN_1.8	CE-LZ_RT	ce_length_charge_biognosys_irt_deeplc_0.25	MVD1_YEAST	16.758976047268195	17.15317605568444	16.91382339319283	17.065731539714545	17.317285568372508	17.016543108078412	16.941991832048487	17.13318673872182	S.Cerevisiae	-0.19119490667333494	TRUE
HYECmix_Bruderer17	DIA-NN_1.8	CE-LZ_RT	ce_length_charge_biognosys_irt_deeplc_0.25	PNPH_HUMAN	17.883673732880727	17.703347765429452	17.712762808445735	17.81026052285316	17.648839593650067	17.820267158190845	17.766594768918637	17.75978909156469	H.Sapiens	0.0068056773539453275	TRUE
HYECmix_Bruderer17	DIA-NN_1.8	CE-LZ_RT	ce_length_charge_biognosys_irt_deeplc_0.25	KDM2A_HUMAN	15.306736510092167	14.919985580732972	14.989054572609072	15.203723946910998	14.963220510770736	15.103497334358725	15.07192555447807	15.090147264013487	H.Sapiens	-0.018221709535415798	TRUE
HYECmix_Bruderer17	DIA-NN_1.8	CE-LZ_RT	ce_length_charge_biognosys_irt_deeplc_0.25	DED1_YEAST	15.705507147787436	16.21894753676625	16.081150880782573	16.151787993802575	16.27752744451433	16.11510086548994	16.001868521778754	16.181472101268948	S.Cerevisiae	-0.17960357949019468	TRUE
HYECmix_Bruderer17	DIA-NN_1.8	CE-LZ_RT	ce_length_charge_biognosys_irt_deeplc_0.25	IPO7_HUMAN	16.437644040837014	16.36312609921782	16.364422575307664	16.40168641687556	16.2604770536062	16.4929321764561	16.3883975717875	16.38503188231262	H.Sapiens	0.003365689474879474	TRUE
HYECmix_Bruderer17	DIA-NN_1.8	CE-LZ_RT	ce_length_charge_biognosys_irt_deeplc_0.25	RS3_CAEEL;RS3_HUMAN	21.74431562917189	21.47314189903863	21.8420357104116	21.69391519097663	21.52473795499829	22.00319808329128	21.686497746207372	21.740617076422065	Mixed	-0.05411933021469295	FALSE
HYECmix_Bruderer17	DIA-NN_1.8	CE-LZ_RT	ce_length_charge_biognosys_irt_deeplc_0.25	ACTY_HUMAN;ACTZ_HUMAN	16.489096592529798	16.29380247346952	16.208248910265244	16.255609356578844	16.208050764270894	16.164822568256717	16.330382658754854	16.209494229702152	H.Sapiens	0.1208884290527017	TRUE
HYECmix_Bruderer17	DIA-NN_1.8	CE-LZ_RT	ce_length_charge_biognosys_irt_deeplc_0.25	KRE2_YEAST	15.133793901856915	15.298196562585769	15.33790250853513	15.292503656761	15.423850209367163	15.378892728757583	15.256630990992605	15.365082198295248	S.Cerevisiae	-0.10845120730264313	TRUE
HYECmix_Bruderer17	DIA-NN_1.8	CE-LZ_RT	ce_length_charge_biognosys_irt_deeplc_0.25	MYO2_CAEEL	17.62462738729603	17.520311980908016	17.37216544705924	17.723065263805175	17.661472275707755	17.502108739823143	17.50570160508776	17.628882093112026	C.Elegans	-0.12318048802426418	TRUE
HYECmix_Bruderer17	DIA-NN_1.8	CE-LZ_RT	ce_length_charge_biognosys_irt_deeplc_0.25	H14_CAEEL	16.356701018583863	16.141850544667818	16.320734462022255	16.454087277527556	16.301137703618696	16.48872487506321	16.27309534175798	16.41464995206982	C.Elegans	-0.14155461031183947	TRUE
HYECmix_Bruderer17	DIA-NN_1.8	CE-LZ_RT	ce_length_charge_biognosys_irt_deeplc_0.25	GORS2_HUMAN	16.236128114352486	16.1084436873693	16.242463325926238	16.261336004430095	16.1551892777629	15.986929116810183	16.195678375882675	16.134484799667725	H.Sapiens	0.061193576214950696	TRUE
HYECmix_Bruderer17	DIA-NN_1.8	CE-LZ_RT	ce_length_charge_biognosys_irt_deeplc_0.25	HIS5_YEAST	15.542270953904405	15.67998695204886	15.80151598559941	15.659685717454467	15.81513399221338	15.982062764033078	15.674591297184225	15.818960824566975	S.Cerevisiae	-0.1443695273827501	TRUE
HYECmix_Bruderer17	DIA-NN_1.8	CE-LZ_RT	ce_length_charge_biognosys_irt_deeplc_0.25	GGTB2_CAEEL	15.892845376655202	15.68781595616074	15.975807924286885	15.959201889267781	15.96394988415749	16.159329675644045	15.852156419034277	16.02749381635644	C.Elegans	-0.17533739732216347	TRUE
HYECmix_Bruderer17	DIA-NN_1.8	CE-LZ_RT	ce_length_charge_biognosys_irt_deeplc_0.25	ERLN2_HUMAN	16.521825381334494	16.293722880417086	16.211880699731598	16.438325489629474	16.184718340662958	16.338877915040612	16.34247632049439	16.32064058177768	H.Sapiens	0.021835738716710296	TRUE
HYECmix_Bruderer17	DIA-NN_1.8	CE-LZ_RT	ce_length_charge_biognosys_irt_deeplc_0.25	DC1I2_HUMAN	16.65512494980712	16.748578843486186	16.751325342632786	16.784811482898895	16.811168931268845	16.319699158431966	16.718343045308696	16.638559857533235	H.Sapiens	0.07978318777546178	TRUE
HYECmix_Bruderer17	DIA-NN_1.8	CE-LZ_RT	ce_length_charge_biognosys_irt_deeplc_0.25	NCBP2_HUMAN	16.8549147578019	16.895773208872374	16.764821024189768	16.94455632819788	16.916849815383923	16.46495951025167	16.83850299695468	16.77545521794449	H.Sapiens	0.06304777901019065	TRUE
HYECmix_Bruderer17	DIA-NN_1.8	CE-LZ_RT	ce_length_charge_biognosys_irt_deeplc_0.25	SYTC_CAEEL	17.777360646573182	17.658229539028685	17.539448902530694	17.846534315497607	17.72171013735682	17.838335522098294	17.658346362710855	17.80219332498424	C.Elegans	-0.14384696227338623	TRUE
HYECmix_Bruderer17	DIA-NN_1.8	CE-LZ_RT	ce_length_charge_biognosys_irt_deeplc_0.25	IF4F1_YEAST	15.660006876410131	15.948776616048495	16.00921217379569	16.045942280915085	15.996085632350908	15.819141756533709	15.872665222084771	15.953723223266568	S.Cerevisiae	-0.08105800118179651	TRUE
HYECmix_Bruderer17	DIA-NN_1.8	CE-LZ_RT	ce_length_charge_biognosys_irt_deeplc_0.25	ERLN1_HUMAN	15.945486817425065	15.819377299382783	15.825868797620076	15.802192451517115	15.792021763017136	15.886085578478257	15.863577638142642	15.826766597670836	H.Sapiens	0.03681104047180561	TRUE
HYECmix_Bruderer17	DIA-NN_1.8	CE-LZ_RT	ce_length_charge_biognosys_irt_deeplc_0.25	TPIS_ECOLI	18.34082910212144	18.245320817850093	18.27733004249698	17.796872765540225	17.68484324681947	17.936699845558763	18.28782665415617	17.806138619306154	E.Coli	0.4816880348500163	TRUE
HYECmix_Bruderer17	DIA-NN_1.8	CE-LZ_RT	ce_length_charge_biognosys_irt_deeplc_0.25	ARNA_ECOLI	16.613034656483084	16.650589531321135	16.47805942126031	16.212863832381213	16.06219492780139	16.013592837672622	16.58056120302151	16.096217199285075	E.Coli	0.48434400373643527	TRUE
HYECmix_Bruderer17	DIA-NN_1.8	CE-LZ_RT	ce_length_charge_biognosys_irt_deeplc_0.25	SYQ_HUMAN	16.931843174550952	16.791045922903454	16.844783148693907	16.843309126219832	16.748946252864492	16.924938573882613	16.855890748716103	16.83906465098898	H.Sapiens	0.016826097727122402	TRUE
HYECmix_Bruderer17	DIA-NN_1.8	CE-LZ_RT	ce_length_charge_biognosys_irt_deeplc_0.25	CSKP_HUMAN	15.165495274815244	14.93705825651668	14.62670702251285	15.096547258922937	15.068055699900814	14.99883004022591	14.909753517948259	15.054477666349888	H.Sapiens	-0.14472414840162884	TRUE
HYECmix_Bruderer17	DIA-NN_1.8	CE-LZ_RT	ce_length_charge_biognosys_irt_deeplc_0.25	CCD93_HUMAN	15.532101597161887	15.396195918483434	15.303958311615398	15.600106562783077	15.359201555400062	15.416568355989776	15.410751942420239	15.458625491390972	H.Sapiens	-0.047873548970732926	TRUE
HYECmix_Bruderer17	DIA-NN_1.8	CE-LZ_RT	ce_length_charge_biognosys_irt_deeplc_0.25	TOIP2_HUMAN	14.659935314843125	14.572842000432518	14.708286311064771	14.554219152631827	14.619159317782872	14.957417128075702	14.647021208780139	14.710265199496801	H.Sapiens	-0.06324399071666242	TRUE
HYECmix_Bruderer17	DIA-NN_1.8	CE-LZ_RT	ce_length_charge_biognosys_irt_deeplc_0.25	GUAA_ECOLI	17.115031570352553	17.135936358152573	17.166903414077865	16.61625028673008	16.499882636425077	16.705295418463816	17.139290447527664	16.607142780539657	E.Coli	0.5321476669880063	TRUE
HYECmix_Bruderer17	DIA-NN_1.8	CE-LZ_RT	ce_length_charge_biognosys_irt_deeplc_0.25	FKBA_ECOLI	18.37634757295984	18.338529481824327	18.28515257519457	17.869066938312066	17.732777972778653	17.828036627502502	18.33334320999291	17.809960512864407	E.Coli	0.523382697128504	TRUE
HYECmix_Bruderer17	DIA-NN_1.8	CE-LZ_RT	ce_length_charge_biognosys_irt_deeplc_0.25	YGFB_ECOLI	16.391375689382688	16.341129442087215	15.876099059227672	15.712673645431465	15.851544845606462	15.759410640132055	16.20286806356586	15.774543043723327	E.Coli	0.42832501984253213	TRUE
HYECmix_Bruderer17	DIA-NN_1.8	CE-LZ_RT	ce_length_charge_biognosys_irt_deeplc_0.25	VAMP3_HUMAN	17.273562919440238	17.344379423324064	17.207208610469323	17.33539854697158	17.46049612393567	17.077322381273415	17.27505031774454	17.29107235072689	H.Sapiens	-0.016022032982348833	TRUE
HYECmix_Bruderer17	DIA-NN_1.8	CE-LZ_RT	ce_length_charge_biognosys_irt_deeplc_0.25	SYB1_CAEEL	16.79353739977382	16.685144944801607	16.78944427742661	16.73914185219025	16.64258558133452	16.825825332872775	16.756042207334012	16.735850922132514	C.Elegans	0.020191285201498488	TRUE
HYECmix_Bruderer17	DIA-NN_1.8	CE-LZ_RT	ce_length_charge_biognosys_irt_deeplc_0.25	JMJD6_HUMAN	16.0919935352598	15.975748731929615	15.984046036426081	16.144832242918763	15.93127780226766	16.253122708970388	16.01726276787183	16.109744251385603	H.Sapiens	-0.09248148351377239	TRUE
HYECmix_Bruderer17	DIA-NN_1.8	CE-LZ_RT	ce_length_charge_biognosys_irt_deeplc_0.25	RNH2A_HUMAN	16.314655831851677	16.134057571162455	16.13639678912668	16.172295366965866	16.034377045516155	15.865609361335068	16.195036730713603	16.024093924605697	H.Sapiens	0.1709428061079059	TRUE
HYECmix_Bruderer17	DIA-NN_1.8	CE-LZ_RT	ce_length_charge_biognosys_irt_deeplc_0.25	COPG_YEAST	15.317488074665919	15.856463708521389	15.805826624682755	15.741343772908369	15.880675382885837	15.985588544086864	15.659926135956688	15.869202566627024	S.Cerevisiae	-0.20927643067033586	TRUE
HYECmix_Bruderer17	DIA-NN_1.8	CE-LZ_RT	ce_length_charge_biognosys_irt_deeplc_0.25	PDIA1_HUMAN	19.098760704390546	18.94878704043907	18.74917441517188	19.002557038030073	18.76497015669881	18.73134058598436	18.932240720000497	18.832955926904415	H.Sapiens	0.09928479309608207	TRUE
HYECmix_Bruderer17	DIA-NN_1.8	CE-LZ_RT	ce_length_charge_biognosys_irt_deeplc_0.25	CDD_ECOLI	16.306728993865207	16.2396461847272	16.337989289131453	15.788051775925764	15.734941614641176	15.844168429175872	16.294788155907952	15.78905393991427	E.Coli	0.505734215993682	TRUE
HYECmix_Bruderer17	DIA-NN_1.8	CE-LZ_RT	ce_length_charge_biognosys_irt_deeplc_0.25	RNZ2_HUMAN	15.887476521500126	15.723385447821467	15.727096507318734	15.763927896438119	15.673829737150065	15.782975525194038	15.779319492213443	15.740244386260741	H.Sapiens	0.03907510595270125	TRUE
HYECmix_Bruderer17	DIA-NN_1.8	CE-LZ_RT	ce_length_charge_biognosys_irt_deeplc_0.25	RL5_CAEEL	20.501179503347387	20.442451653218377	20.470074211225477	20.629027555372957	20.615303829111518	20.621714117926572	20.47123512259708	20.622015167470348	C.Elegans	-0.1507800448732688	TRUE
HYECmix_Bruderer17	DIA-NN_1.8	CE-LZ_RT	ce_length_charge_biognosys_irt_deeplc_0.25	AHSA1_HUMAN	17.449330522496574	17.400371298213972	17.36213620101096	17.430017367397344	17.32044847173692	17.223448483225923	17.403946007240503	17.324638107453396	H.Sapiens	0.07930789978710706	TRUE
HYECmix_Bruderer17	DIA-NN_1.8	CE-LZ_RT	ce_length_charge_biognosys_irt_deeplc_0.25	GLNH_ECOLI	17.932825516465243	17.861604118379553	17.961121482157093	17.485938017874503	17.36411972540671	17.605080796683655	17.91851703900063	17.485046179988288	E.Coli	0.43347085901234195	TRUE
HYECmix_Bruderer17	DIA-NN_1.8	CE-LZ_RT	ce_length_charge_biognosys_irt_deeplc_0.25	DTBP1_CAEEL	16.08702192292197	15.881067258110397	16.348382475492173	15.97544213535493	16.001724793253658	17.2369354510925	16.105490552174846	16.404700793233694	C.Elegans	-0.29921024105884797	TRUE
HYECmix_Bruderer17	DIA-NN_1.8	CE-LZ_RT	ce_length_charge_biognosys_irt_deeplc_0.25	EFTU_HUMAN	18.045133617098973	17.946666753049577	17.992257634966233	18.028118922958765	17.952536673377686	18.13218040183148	17.994686001704927	18.03761199938931	H.Sapiens	-0.042925997684381656	TRUE
HYECmix_Bruderer17	DIA-NN_1.8	CE-LZ_RT	ce_length_charge_biognosys_irt_deeplc_0.25	NUOG_ECOLI	17.745836952037198	17.70030442721649	17.708027866939144	17.274044649947598	17.172562640016523	17.296368605980526	17.718056415397612	17.247658631981547	E.Coli	0.47039778341606464	TRUE
HYECmix_Bruderer17	DIA-NN_1.8	CE-LZ_RT	ce_length_charge_biognosys_irt_deeplc_0.25	CSN1_CAEEL	15.471307872846886	15.533576368363603	15.29388365347086	15.57050928192229	15.44640768526416	15.419449628768803	15.43292263156045	15.478788865318418	C.Elegans	-0.045866233757967834	TRUE
HYECmix_Bruderer17	DIA-NN_1.8	CE-LZ_RT	ce_length_charge_biognosys_irt_deeplc_0.25	SYNE2_HUMAN	14.650515038615215	14.396267078061687	14.241300734209142	14.485529773542948	14.491006817612861	14.496943881255977	14.429360950295347	14.491160157470595	H.Sapiens	-0.06179920717524823	TRUE
HYECmix_Bruderer17	DIA-NN_1.8	CE-LZ_RT	ce_length_charge_biognosys_irt_deeplc_0.25	DHX37_HUMAN	15.222850042769496	15.096728475906069	14.930045271726447	15.194374426558348	14.961116895065972	15.127935125217842	15.083207930134003	15.094475482280721	H.Sapiens	-0.011267552146717819	TRUE
HYECmix_Bruderer17	DIA-NN_1.8	CE-LZ_RT	ce_length_charge_biognosys_irt_deeplc_0.25	SYFB_ECOLI	16.9446020297442	16.914255404488255	16.8570931681047	16.404545236161546	16.390653729215064	16.4627504540695	16.90531686744572	16.419316473148704	E.Coli	0.48600039429701525	TRUE
HYECmix_Bruderer17	DIA-NN_1.8	CE-LZ_RT	ce_length_charge_biognosys_irt_deeplc_0.25	MYOF_HUMAN	15.926698215110628	15.787600524227168	15.798547848115426	15.85282296392132	15.773220898445196	15.866427966067903	15.837615529151075	15.830823942811472	H.Sapiens	0.006791586339602418	TRUE
HYECmix_Bruderer17	DIA-NN_1.8	CE-LZ_RT	ce_length_charge_biognosys_irt_deeplc_0.25	SCP2_HUMAN	17.046673610363978	16.909461663709838	16.827281652265693	16.91081439112318	16.7789370749143	16.96350208531056	16.92780564211317	16.884417850449346	H.Sapiens	0.043387791663825226	TRUE
HYECmix_Bruderer17	DIA-NN_1.8	CE-LZ_RT	ce_length_charge_biognosys_irt_deeplc_0.25	PSPA_ECOLI	17.64033072516965	17.45582530966122	17.218086384743845	17.1899784200978	17.024970359936376	16.993013469592693	17.438080806524905	17.069320749875622	E.Coli	0.3687600566492826	TRUE
HYECmix_Bruderer17	DIA-NN_1.8	CE-LZ_RT	ce_length_charge_biognosys_irt_deeplc_0.25	C1GLT_CAEEL	15.258299166595117	NA	NA	NA	15.487290173265587	16.192251544549816	15.258299166595117	15.839770858907702	C.Elegans	-0.5814716923125847	FALSE
HYECmix_Bruderer17	DIA-NN_1.8	CE-LZ_RT	ce_length_charge_biognosys_irt_deeplc_0.25	U2AF2_CAEEL	16.26442070040159	16.295266308044187	16.18987289291672	16.446481346112954	16.37921030207729	16.345921488655698	16.249853300454166	16.39053771228198	C.Elegans	-0.140684411827813	TRUE
HYECmix_Bruderer17	DIA-NN_1.8	CE-LZ_RT	ce_length_charge_biognosys_irt_deeplc_0.25	RS21A_YEAST;RS21B_YEAST	17.84788613686526	18.206628511781904	18.329911788269747	18.28812131281386	18.363912028917944	18.571112949893276	18.12814214563897	18.407715430541693	S.Cerevisiae	-0.27957328490272104	TRUE
HYECmix_Bruderer17	DIA-NN_1.8	CE-LZ_RT	ce_length_charge_biognosys_irt_deeplc_0.25	ACS2B_HUMAN	16.7161051564223	16.702409858397623	16.669208595504905	16.649397820942312	16.419995742874274	16.56564533156011	16.695907870108275	16.545012965125565	H.Sapiens	0.1508949049827102	TRUE
HYECmix_Bruderer17	DIA-NN_1.8	CE-LZ_RT	ce_length_charge_biognosys_irt_deeplc_0.25	PANC_ECOLI	17.037026734934933	17.05090782263505	16.839054376599	16.55314423086867	16.501315415690968	16.454043836263327	16.975662978056327	16.50283449427432	E.Coli	0.47282848378200626	TRUE
HYECmix_Bruderer17	DIA-NN_1.8	CE-LZ_RT	ce_length_charge_biognosys_irt_deeplc_0.25	SNUT1_HUMAN	16.273736785512607	16.26110423594599	16.099221026864793	16.28140769709062	16.190571842932783	16.115400454418793	16.211354016107798	16.195793331480733	H.Sapiens	0.015560684627065058	TRUE
HYECmix_Bruderer17	DIA-NN_1.8	CE-LZ_RT	ce_length_charge_biognosys_irt_deeplc_0.25	PYC1_CAEEL	17.00083498395332	16.876610697810616	16.832492723370247	17.077534841479636	16.9531196782793	17.031939624549327	16.903312801711394	17.02086471476942	C.Elegans	-0.11755191305802626	TRUE
HYECmix_Bruderer17	DIA-NN_1.8	CE-LZ_RT	ce_length_charge_biognosys_irt_deeplc_0.25	EIF3G_HUMAN	17.519802933988707	17.42149861987101	17.22358880168042	17.536277471957295	17.308160879361864	17.30007943096135	17.388296785180046	17.381505927426836	H.Sapiens	0.006790857753209423	TRUE
HYECmix_Bruderer17	DIA-NN_1.8	CE-LZ_RT	ce_length_charge_biognosys_irt_deeplc_0.25	CLH_CAEEL	16.853419919662993	16.720757047505483	16.672014757646323	16.897192644304774	16.807204470739357	16.839738240009005	16.748730574938268	16.848045118351045	C.Elegans	-0.09931454341277757	TRUE
HYECmix_Bruderer17	DIA-NN_1.8	CE-LZ_RT	ce_length_charge_biognosys_irt_deeplc_0.25	UNC18_CAEEL	15.508883052612326	15.20050167549979	15.260059766436875	15.531787316250373	15.285914725229762	15.48410477101352	15.323148164849664	15.433935604164551	C.Elegans	-0.11078743931488688	TRUE
HYECmix_Bruderer17	DIA-NN_1.8	CE-LZ_RT	ce_length_charge_biognosys_irt_deeplc_0.25	CLH1_HUMAN	17.47471493267958	17.2947202338775	17.276950920407423	17.371208454048936	17.223294427332412	17.369101314392346	17.3487953623215	17.32120139859123	H.Sapiens	0.027593963730268456	TRUE
HYECmix_Bruderer17	DIA-NN_1.8	CE-LZ_RT	ce_length_charge_biognosys_irt_deeplc_0.25	GYS_CAEEL	17.086354501282585	16.95622005760718	16.959483218697343	17.16912873035564	17.13003690545211	17.195588701996005	17.00068592586237	17.164918112601253	C.Elegans	-0.1642321867388823	TRUE
HYECmix_Bruderer17	DIA-NN_1.8	CE-LZ_RT	ce_length_charge_biognosys_irt_deeplc_0.25	WBP11_HUMAN	16.214445445571304	16.087121694467065	16.18026768988222	16.041228689450243	15.99272174613734	16.263308273595943	16.16061160997353	16.09908623639451	H.Sapiens	0.06152537357901977	TRUE
HYECmix_Bruderer17	DIA-NN_1.8	CE-LZ_RT	ce_length_charge_biognosys_irt_deeplc_0.25	FPRP_HUMAN	15.323204762245217	15.315099551170627	15.061516999632524	15.268403134029656	15.375116833868535	14.987221404043071	15.233273771016123	15.210247123980421	H.Sapiens	0.02302664703570123	TRUE
HYECmix_Bruderer17	DIA-NN_1.8	CE-LZ_RT	ce_length_charge_biognosys_irt_deeplc_0.25	SAMH1_HUMAN	16.088029800520566	16.05830027424704	15.892598409539056	16.065167245385453	16.025384694821415	15.921624713159934	16.012976161435553	16.004058884455603	H.Sapiens	0.008917276979950373	TRUE
HYECmix_Bruderer17	DIA-NN_1.8	CE-LZ_RT	ce_length_charge_biognosys_irt_deeplc_0.25	PIPNB_HUMAN	16.309453533262914	15.99796852198688	15.86012562167718	16.188163341517654	15.766527046585603	15.897034691373078	16.055849225642326	15.950575026492112	H.Sapiens	0.10527419915021419	TRUE
HYECmix_Bruderer17	DIA-NN_1.8	CE-LZ_RT	ce_length_charge_biognosys_irt_deeplc_0.25	NTF2_HUMAN	17.468841396861965	17.155511896935817	16.84133370436014	17.23114580617526	17.044248824590742	17.107629898844568	17.155228999385972	17.127674843203522	H.Sapiens	0.027554156182450384	TRUE
HYECmix_Bruderer17	DIA-NN_1.8	CE-LZ_RT	ce_length_charge_biognosys_irt_deeplc_0.25	K1143_HUMAN	15.711954388350536	15.613056201477063	15.592788644438768	16.18373321165731	15.523262740976213	15.022435732910274	15.639266411422122	15.576477228514598	H.Sapiens	0.06278918290752422	TRUE
HYECmix_Bruderer17	DIA-NN_1.8	CE-LZ_RT	ce_length_charge_biognosys_irt_deeplc_0.25	RCK2_YEAST	14.559285197037998	14.786608604957872	14.13459797660994	14.82974846530306	14.400124104493381	14.685598311998994	14.49349725953527	14.638490293931811	S.Cerevisiae	-0.144993034396542	TRUE
HYECmix_Bruderer17	DIA-NN_1.8	CE-LZ_RT	ce_length_charge_biognosys_irt_deeplc_0.25	PRDX1_HUMAN	19.982257247171187	19.838396654969237	19.830409414324063	19.937215473041654	19.80613399267462	19.80660635145797	19.88368777215483	19.849985272391415	H.Sapiens	0.03370249976341455	TRUE
HYECmix_Bruderer17	DIA-NN_1.8	CE-LZ_RT	ce_length_charge_biognosys_irt_deeplc_0.25	APH1A_HUMAN	16.142657485349364	NA	NA	NA	NA	NA	16.142657485349364	NA	H.Sapiens	NA	FALSE
HYECmix_Bruderer17	DIA-NN_1.8	CE-LZ_RT	ce_length_charge_biognosys_irt_deeplc_0.25	GCFC2_HUMAN	14.590950889998732	14.439356343196907	14.035533636678188	14.621585833603891	14.497197780535991	14.690343224351908	14.355280289957943	14.603042279497263	H.Sapiens	-0.24776198953932038	TRUE
HYECmix_Bruderer17	DIA-NN_1.8	CE-LZ_RT	ce_length_charge_biognosys_irt_deeplc_0.25	ARNC_ECOLI	15.567083960618904	15.537335785797202	14.7708140457449	15.060671747811922	15.057761445970414	14.303435065262438	15.291744597387002	14.807289419681592	E.Coli	0.48445517770541	TRUE
HYECmix_Bruderer17	DIA-NN_1.8	CE-LZ_RT	ce_length_charge_biognosys_irt_deeplc_0.25	CSN4_CAEEL	15.616660296546637	15.38104388597681	15.536291791990548	15.580627673982182	15.476147091433779	15.791106454190382	15.511331991504665	15.615960406535448	C.Elegans	-0.10462841503078302	TRUE
HYECmix_Bruderer17	DIA-NN_1.8	CE-LZ_RT	ce_length_charge_biognosys_irt_deeplc_0.25	CUX1_HUMAN	14.94378565139187	14.791903109144732	15.058600894013335	14.939644345871146	14.82645650777282	14.753566282082062	14.93142988484998	14.839889045242009	H.Sapiens	0.09154083960797088	TRUE
HYECmix_Bruderer17	DIA-NN_1.8	CE-LZ_RT	ce_length_charge_biognosys_irt_deeplc_0.25	APE2_YEAST	15.728108603126655	16.213535677610622	16.189753295412597	16.167250534746078	16.317100207178047	16.34174770779284	16.04379919204996	16.275366149905654	S.Cerevisiae	-0.23156695785569426	TRUE
HYECmix_Bruderer17	DIA-NN_1.8	CE-LZ_RT	ce_length_charge_biognosys_irt_deeplc_0.25	MYO4_CAEEL	20.282879215295786	20.17144645676118	20.00499684234125	20.373769204944505	20.250613923181145	20.17280247459449	20.153107504799404	20.265728534240047	C.Elegans	-0.11262102944064267	TRUE
HYECmix_Bruderer17	DIA-NN_1.8	CE-LZ_RT	ce_length_charge_biognosys_irt_deeplc_0.25	VPS17_YEAST	NA	14.514955753483344	NA	15.041108181782308	14.785162848428588	16.882103512398167	14.514955753483344	15.569458180869688	S.Cerevisiae	-1.0545024273863444	FALSE
HYECmix_Bruderer17	DIA-NN_1.8	CE-LZ_RT	ce_length_charge_biognosys_irt_deeplc_0.25	FCP1_CAEEL	15.185051174785691	14.84390270920212	14.861755585767515	15.10576968828199	14.935399177481454	14.779526816494716	14.963569823251776	14.940231894086054	C.Elegans	0.02333792916572186	TRUE
HYECmix_Bruderer17	DIA-NN_1.8	CE-LZ_RT	ce_length_charge_biognosys_irt_deeplc_0.25	PSA1_HUMAN	18.068884590857156	17.77141429882599	17.726404850420657	17.975301471682968	17.713428394126563	17.85980895366147	17.855567913367935	17.84951293982367	H.Sapiens	0.006054973544266318	TRUE
HYECmix_Bruderer17	DIA-NN_1.8	CE-LZ_RT	ce_length_charge_biognosys_irt_deeplc_0.25	FTSP_ECOLI	16.057891886886086	15.962612584165925	16.152151255321257	15.621294116611239	15.471436785304984	15.938489176380713	16.05755190879109	15.677073359432312	E.Coli	0.380478549358779	TRUE
HYECmix_Bruderer17	DIA-NN_1.8	CE-LZ_RT	ce_length_charge_biognosys_irt_deeplc_0.25	PGK_ECOLI	19.182371174256843	19.071966802184274	19.126114953699883	18.556394021229714	18.53165971357686	18.776307028321824	19.126817643380335	18.621453587709468	E.Coli	0.5053640556708672	TRUE
HYECmix_Bruderer17	DIA-NN_1.8	CE-LZ_RT	ce_length_charge_biognosys_irt_deeplc_0.25	INT1_HUMAN	14.8525520224034	14.514873632284225	14.495245062482864	14.6183285168341	14.613698361478514	14.778885384362493	14.620890239056829	14.67030408755837	H.Sapiens	-0.049413848501540514	TRUE
HYECmix_Bruderer17	DIA-NN_1.8	CE-LZ_RT	ce_length_charge_biognosys_irt_deeplc_0.25	AAT_ECOLI	18.01769427064843	18.00830723979121	17.970986665388075	17.521062370670677	17.40303158257715	17.44717591034248	17.99899605860924	17.4570899545301	E.Coli	0.5419061040791391	TRUE
HYECmix_Bruderer17	DIA-NN_1.8	CE-LZ_RT	ce_length_charge_biognosys_irt_deeplc_0.25	SYDC_HUMAN	17.49416663043833	17.37397489515988	17.41892807870914	17.441591232108784	17.349303261888057	17.522603883304562	17.429023201435783	17.437832792433802	H.Sapiens	-0.0088095909980197	TRUE
HYECmix_Bruderer17	DIA-NN_1.8	CE-LZ_RT	ce_length_charge_biognosys_irt_deeplc_0.25	MYH10_HUMAN;MYH9_HUMAN	18.255635197875858	18.105745743029185	17.84728190398801	18.157509991896834	17.970864635489637	18.01621373553153	18.069554281631017	18.048196120972666	H.Sapiens	0.02135816065835172	TRUE
HYECmix_Bruderer17	DIA-NN_1.8	CE-LZ_RT	ce_length_charge_biognosys_irt_deeplc_0.25	FAT1_YEAST	14.830024584109854	14.752603590885498	NA	15.097729385332483	15.073541914485475	14.928041614132987	14.791314087497675	15.033104304650315	S.Cerevisiae	-0.2417902171526407	TRUE
HYECmix_Bruderer17	DIA-NN_1.8	CE-LZ_RT	ce_length_charge_biognosys_irt_deeplc_0.25	GSHR_YEAST	16.25931899193244	16.686373438091362	16.733006463346232	16.565076864379876	16.76568802503445	16.8870541871655	16.55956629779001	16.739273025526607	S.Cerevisiae	-0.17970672773659757	TRUE
HYECmix_Bruderer17	DIA-NN_1.8	CE-LZ_RT	ce_length_charge_biognosys_irt_deeplc_0.25	BFR1_YEAST	16.08431965726608	16.406198446934226	16.130763951556965	16.38330916750657	16.397110864839622	16.136491013970115	16.207094018585757	16.30563701543877	S.Cerevisiae	-0.09854299685301271	TRUE
HYECmix_Bruderer17	DIA-NN_1.8	CE-LZ_RT	ce_length_charge_biognosys_irt_deeplc_0.25	ACSL3_HUMAN	16.266167877986422	16.09522236344771	16.034294560036283	16.1886910187056	16.078229224407238	15.985762099461537	16.13189493382347	16.084227447524793	H.Sapiens	0.04766748629867834	TRUE
HYECmix_Bruderer17	DIA-NN_1.8	CE-LZ_RT	ce_length_charge_biognosys_irt_deeplc_0.25	SARDH_HUMAN	16.276115718075907	16.248768314835207	16.14227611603414	16.24402335688989	16.129060631510093	16.15802773460653	16.222386716315086	16.17703724100217	H.Sapiens	0.04534947531291422	TRUE
HYECmix_Bruderer17	DIA-NN_1.8	CE-LZ_RT	ce_length_charge_biognosys_irt_deeplc_0.25	B3AT_HUMAN	14.369935823555894	14.425129352736718	14.39954343548224	14.188937880603797	13.959610481010436	14.312076383493395	14.398202870591618	14.153541581702543	H.Sapiens	0.24466128888907512	TRUE
HYECmix_Bruderer17	DIA-NN_1.8	CE-LZ_RT	ce_length_charge_biognosys_irt_deeplc_0.25	K319L_HUMAN	14.823337902017839	15.107298781077697	NA	15.392523833195765	NA	15.459798010156293	14.965318341547768	15.42616092167603	H.Sapiens	-0.4608425801282614	FALSE
HYECmix_Bruderer17	DIA-NN_1.8	CE-LZ_RT	ce_length_charge_biognosys_irt_deeplc_0.25	RNI_ECOLI	14.729468109038804	15.079539605198796	14.780462447989242	14.832980266235268	14.622738581503759	14.489429254360545	14.86315672074228	14.648382700699857	E.Coli	0.21477402004242307	TRUE
HYECmix_Bruderer17	DIA-NN_1.8	CE-LZ_RT	ce_length_charge_biognosys_irt_deeplc_0.25	SYVC_HUMAN	16.963940970511313	16.89740231124062	16.809492518938068	16.901191491715423	16.839859664684646	16.82752173013654	16.89027860023	16.856190962178868	H.Sapiens	0.03408763805113324	TRUE
HYECmix_Bruderer17	DIA-NN_1.8	CE-LZ_RT	ce_length_charge_biognosys_irt_deeplc_0.25	WFKN2_HUMAN	15.746121990224577	15.561698389380231	15.422790197716639	15.710115511433967	15.635807622537905	15.618252023329875	15.576870192440483	15.654725052433916	H.Sapiens	-0.07785485999343322	TRUE
HYECmix_Bruderer17	DIA-NN_1.8	CE-LZ_RT	ce_length_charge_biognosys_irt_deeplc_0.25	DAD1_HUMAN	18.180108997661232	17.87137072317263	17.722317023636236	18.0065584998416	17.858920234206618	17.953392608850145	17.924598914823367	17.93962378096612	H.Sapiens	-0.015024866142752558	TRUE
HYECmix_Bruderer17	DIA-NN_1.8	CE-LZ_RT	ce_length_charge_biognosys_irt_deeplc_0.25	SPB6_HUMAN	17.231438633878074	17.024093611892955	16.985854691895877	17.160262409151436	17.010107888481276	17.051899109919276	17.080462312555635	17.074089802517328	H.Sapiens	0.006372510038307411	TRUE
HYECmix_Bruderer17	DIA-NN_1.8	CE-LZ_RT	ce_length_charge_biognosys_irt_deeplc_0.25	SPB8_HUMAN	15.511361631598062	15.419283895324257	15.24458662932571	15.487392638291828	15.291011594895707	15.501655736186878	15.391744052082677	15.426686656458138	H.Sapiens	-0.03494260437546082	TRUE
HYECmix_Bruderer17	DIA-NN_1.8	CE-LZ_RT	ce_length_charge_biognosys_irt_deeplc_0.25	RBGPR_HUMAN	15.758536499751472	15.33046016551085	15.406960304485908	15.5310272838418	15.347589134742165	15.410398058419805	15.49865232324941	15.42967149233459	H.Sapiens	0.06898083091481944	TRUE
HYECmix_Bruderer17	DIA-NN_1.8	CE-LZ_RT	ce_length_charge_biognosys_irt_deeplc_0.25	PURR_ECOLI	16.030895633333426	15.922688181305608	15.833905267755162	15.422757896677256	15.237981934580551	15.339879183844086	15.929163027464732	15.333539671700631	E.Coli	0.5956233557641006	TRUE
HYECmix_Bruderer17	DIA-NN_1.8	CE-LZ_RT	ce_length_charge_biognosys_irt_deeplc_0.25	EI2BG_CAEEL	15.832756186359969	NA	15.588229044813612	15.634902976969476	15.776131428896761	15.853198199877031	15.71049261558679	15.754744201914423	C.Elegans	-0.04425158632763271	TRUE
HYECmix_Bruderer17	DIA-NN_1.8	CE-LZ_RT	ce_length_charge_biognosys_irt_deeplc_0.25	G3P1_CAEEL;G3P4_CAEEL	18.054288124552606	17.90154655638508	18.024272186191173	18.106307148130032	17.966923709782083	18.233174753194785	17.99336895570962	18.1021352037023	C.Elegans	-0.10876624799267987	TRUE
HYECmix_Bruderer17	DIA-NN_1.8	CE-LZ_RT	ce_length_charge_biognosys_irt_deeplc_0.25	CCD97_HUMAN	NA	16.100104913066545	14.236302538895929	16.271947379363212	15.740225207047011	14.823993389473623	15.168203725981236	15.612055325294616	H.Sapiens	-0.4438515993133798	FALSE
HYECmix_Bruderer17	DIA-NN_1.8	CE-LZ_RT	ce_length_charge_biognosys_irt_deeplc_0.25	GAS1_YEAST	15.84875845225077	16.29990563460558	16.449090017632304	16.261271369679378	16.336407456782275	16.882305395173333	16.199251368162884	16.493328073878327	S.Cerevisiae	-0.29407670571544386	TRUE
HYECmix_Bruderer17	DIA-NN_1.8	CE-LZ_RT	ce_length_charge_biognosys_irt_deeplc_0.25	MYH9_HUMAN	17.55703743918694	17.496538038241884	17.4090741357204	17.494806479761817	17.39307906137349	17.400941823889873	17.48754987104974	17.42960912167506	H.Sapiens	0.05794074937467997	TRUE
HYECmix_Bruderer17	DIA-NN_1.8	CE-LZ_RT	ce_length_charge_biognosys_irt_deeplc_0.25	KCC2D_CAEEL	15.854024389478782	15.634426056627946	15.548425949871087	15.94536869130757	15.708181269707275	15.456846249314996	15.678958798659272	15.70346540344328	C.Elegans	-0.024506604784008346	TRUE
HYECmix_Bruderer17	DIA-NN_1.8	CE-LZ_RT	ce_length_charge_biognosys_irt_deeplc_0.25	ZO1_HUMAN	15.706799306828207	15.708514704368106	15.518102086887632	15.665947155861831	15.584883206062024	15.402791767791449	15.64447203269465	15.551207376571767	H.Sapiens	0.09326465612288182	TRUE
HYECmix_Bruderer17	DIA-NN_1.8	CE-LZ_RT	ce_length_charge_biognosys_irt_deeplc_0.25	GSA_ECOLI	18.051606198407026	18.064197602963883	18.098256422506182	17.644903500663258	17.5998812626623	17.6446661323332	18.07135340795903	17.629816965219586	E.Coli	0.44153644273944437	TRUE
HYECmix_Bruderer17	DIA-NN_1.8	CE-LZ_RT	ce_length_charge_biognosys_irt_deeplc_0.25	SPSY_HUMAN	16.771261799804954	16.468298242551658	16.538137454654233	16.779035566368794	16.522964045151298	16.659698029048172	16.59256583233695	16.653899213522756	H.Sapiens	-0.06133338118580767	TRUE
HYECmix_Bruderer17	DIA-NN_1.8	CE-LZ_RT	ce_length_charge_biognosys_irt_deeplc_0.25	MFAP4_HUMAN	15.391755862477371	15.352724288757848	13.184115029915862	15.33029431893931	15.140499804984977	15.425848568383142	14.642865060383693	15.29888089743581	H.Sapiens	-0.6560158370521165	FALSE
HYECmix_Bruderer17	DIA-NN_1.8	CE-LZ_RT	ce_length_charge_biognosys_irt_deeplc_0.25	SAT2_HUMAN	16.686363777118896	16.377224762651117	15.484975084775625	NA	16.138464450697125	15.613884004876903	16.182854541515212	15.876174227787015	H.Sapiens	0.30668031372819726	FALSE
HYECmix_Bruderer17	DIA-NN_1.8	CE-LZ_RT	ce_length_charge_biognosys_irt_deeplc_0.25	RLMJ_ECOLI	15.984168291426778	16.040085031425114	15.8763548016683	15.482538017993038	15.601306748534444	15.517199908915773	15.966869374840064	15.533681558481085	E.Coli	0.43318781635897885	TRUE
HYECmix_Bruderer17	DIA-NN_1.8	CE-LZ_RT	ce_length_charge_biognosys_irt_deeplc_0.25	PEPQ_ECOLI	16.714522960934058	16.693411948034313	16.62627529995691	16.262296029361178	16.03319268893676	16.247563826003933	16.67807006964176	16.18101751476729	E.Coli	0.4970525548744682	TRUE
HYECmix_Bruderer17	DIA-NN_1.8	CE-LZ_RT	ce_length_charge_biognosys_irt_deeplc_0.25	RRP6_YEAST	NA	13.582807895567722	14.284572462435996	NA	13.663025031367074	NA	13.933690179001859	13.663025031367074	S.Cerevisiae	0.27066514763478544	FALSE
HYECmix_Bruderer17	DIA-NN_1.8	CE-LZ_RT	ce_length_charge_biognosys_irt_deeplc_0.25	PYRG2_HUMAN	16.068193158827945	15.921778639127245	15.957497810313296	16.002447100216166	15.813745416326261	15.998814111329484	15.982489869422828	15.938335542623971	H.Sapiens	0.04415432679885711	TRUE
HYECmix_Bruderer17	DIA-NN_1.8	CE-LZ_RT	ce_length_charge_biognosys_irt_deeplc_0.25	STPA_ECOLI	16.605189971955692	16.533255868845025	16.429358229289164	16.12444264683857	15.867370128779296	16.228433419678197	16.522601356696626	16.073415398432022	E.Coli	0.4491859582646036	TRUE
HYECmix_Bruderer17	DIA-NN_1.8	CE-LZ_RT	ce_length_charge_biognosys_irt_deeplc_0.25	RM24_HUMAN	16.11943411371361	15.850058590242504	15.919169390278356	16.0400942771926	15.688912607266149	16.066122495579105	15.962887364744823	15.931709793345952	H.Sapiens	0.031177571398870896	TRUE
HYECmix_Bruderer17	DIA-NN_1.8	CE-LZ_RT	ce_length_charge_biognosys_irt_deeplc_0.25	CAH1_HUMAN	16.819865495470665	16.844179546133546	17.01008365207542	16.696562274021083	16.722866009041148	17.07605058228033	16.891376231226545	16.83182628844752	H.Sapiens	0.059549942779025145	TRUE
HYECmix_Bruderer17	DIA-NN_1.8	CE-LZ_RT	ce_length_charge_biognosys_irt_deeplc_0.25	TTN1_CAEEL	15.658844207687837	15.641250443234272	15.461451543773748	15.79747247769466	15.74649054694425	15.59858067215553	15.587182064898618	15.714181232264814	C.Elegans	-0.1269991673661952	TRUE
HYECmix_Bruderer17	DIA-NN_1.8	CE-LZ_RT	ce_length_charge_biognosys_irt_deeplc_0.25	FUCM_HUMAN	15.45046807583134	15.225800043162735	15.587923942038046	15.017549237707266	15.3090977338232	15.45720584434951	15.421397353677374	15.261284271959992	H.Sapiens	0.16011308171738214	TRUE
HYECmix_Bruderer17	DIA-NN_1.8	CE-LZ_RT	ce_length_charge_biognosys_irt_deeplc_0.25	EMC1_HUMAN	15.947997254106001	15.600365560660286	15.496648285946943	15.856085488427128	15.542262604150105	15.650460348064462	15.68167036690441	15.682936146880564	H.Sapiens	-0.001265779976154846	TRUE
HYECmix_Bruderer17	DIA-NN_1.8	CE-LZ_RT	ce_length_charge_biognosys_irt_deeplc_0.25	DPYD_CAEEL	16.934446022873022	16.749180829205436	16.800797412443018	16.929898368363588	16.812504618000716	17.012251879756732	16.82814142150716	16.918218288707013	C.Elegans	-0.09007686719985486	TRUE
HYECmix_Bruderer17	DIA-NN_1.8	CE-LZ_RT	ce_length_charge_biognosys_irt_deeplc_0.25	ACNA_ECOLI	15.825491478325928	15.924267807503574	15.93488141849458	15.580732141140276	15.480896280505245	15.463875285252481	15.894880234774694	15.508501235632668	E.Coli	0.38637899914202656	TRUE
HYECmix_Bruderer17	DIA-NN_1.8	CE-LZ_RT	ce_length_charge_biognosys_irt_deeplc_0.25	NAA35_HUMAN	15.197428478570195	14.686800644072976	15.070214758028444	15.01642179035336	14.815048464789772	15.183853602648	14.984814626890538	15.005107952597044	H.Sapiens	-0.020293325706505883	TRUE
HYECmix_Bruderer17	DIA-NN_1.8	CE-LZ_RT	ce_length_charge_biognosys_irt_deeplc_0.25	CO4A_HUMAN;CO4B_HUMAN	16.386352728152488	16.229442288564762	16.306235897437666	16.243088796823784	16.14239094306042	16.18532738777187	16.307343638051638	16.190269042552025	H.Sapiens	0.11707459549961285	TRUE
HYECmix_Bruderer17	DIA-NN_1.8	CE-LZ_RT	ce_length_charge_biognosys_irt_deeplc_0.25	NUP2_YEAST	15.304111064100105	15.721495044413421	15.605866996485764	15.821686844820038	15.759614659171433	15.616797771927418	15.543824368333096	15.73269975863963	S.Cerevisiae	-0.18887539030653322	TRUE
HYECmix_Bruderer17	DIA-NN_1.8	CE-LZ_RT	ce_length_charge_biognosys_irt_deeplc_0.25	TMED1_HUMAN	16.479975371019382	16.525080818202884	16.398162268206374	16.555329878798105	16.37206288576081	16.47158286822166	16.467739485809545	16.466325210926858	H.Sapiens	0.0014142748826877494	TRUE
HYECmix_Bruderer17	DIA-NN_1.8	CE-LZ_RT	ce_length_charge_biognosys_irt_deeplc_0.25	COX7R_HUMAN	16.490494594540575	16.539794949744113	16.308991773015233	16.503031370753945	16.783124457028467	16.28180013395445	16.44642710576664	16.52265198724562	H.Sapiens	-0.07622488147897855	TRUE
HYECmix_Bruderer17	DIA-NN_1.8	CE-LZ_RT	ce_length_charge_biognosys_irt_deeplc_0.25	UBXN7_HUMAN	15.774983413362598	15.611817705582103	15.913468024388285	15.71089999481116	15.71831986201094	16.125395385128083	15.766756381110996	15.851538413983395	H.Sapiens	-0.08478203287239872	TRUE
HYECmix_Bruderer17	DIA-NN_1.8	CE-LZ_RT	ce_length_charge_biognosys_irt_deeplc_0.25	HNRPQ_HUMAN;HNRPR_HUMAN	19.54875735991203	19.317199835801766	19.168910177734283	19.50936156783246	19.185216264583566	19.27223120223872	19.34495579114936	19.322269678218248	H.Sapiens	0.02268611293111178	TRUE
HYECmix_Bruderer17	DIA-NN_1.8	CE-LZ_RT	ce_length_charge_biognosys_irt_deeplc_0.25	LHPP_HUMAN	16.209106479852316	16.280805997251083	16.15681418949305	16.216283035340158	16.144584979210794	16.06971748627308	16.21557555553215	16.143528500274677	H.Sapiens	0.07204705525747457	TRUE
HYECmix_Bruderer17	DIA-NN_1.8	CE-LZ_RT	ce_length_charge_biognosys_irt_deeplc_0.25	RS8_HUMAN	19.18789768428409	19.0471344994786	18.960279653015515	19.154042380455813	18.99821053771392	19.042569958546174	19.065103945592735	19.064940958905304	H.Sapiens	1.6298668743175426e-4	TRUE
HYECmix_Bruderer17	DIA-NN_1.8	CE-LZ_RT	ce_length_charge_biognosys_irt_deeplc_0.25	ASGR2_HUMAN	15.505952586014175	15.16557464412459	14.60263088374724	15.131967308828168	15.268490033229904	NA	15.091386037962002	15.200228671029036	H.Sapiens	-0.10884263306703446	TRUE
HYECmix_Bruderer17	DIA-NN_1.8	CE-LZ_RT	ce_length_charge_biognosys_irt_deeplc_0.25	PRS10_HUMAN	17.389589678338606	17.29665208331172	17.325538010504104	17.259949473217745	17.193512748127873	17.372876957353174	17.337259924051477	17.275446392899596	H.Sapiens	0.061813531151880596	TRUE
HYECmix_Bruderer17	DIA-NN_1.8	CE-LZ_RT	ce_length_charge_biognosys_irt_deeplc_0.25	EST2_HUMAN	16.914897021524702	16.73047685444136	16.728028250326116	16.698606972047575	16.611467977324356	16.64329959156123	16.791134042097394	16.65112484697772	H.Sapiens	0.14000919511967425	TRUE
HYECmix_Bruderer17	DIA-NN_1.8	CE-LZ_RT	ce_length_charge_biognosys_irt_deeplc_0.25	HS90B_HUMAN	19.856215534553215	19.91169119466767	19.901783245390572	19.916359086753705	19.896874029092764	19.836855047441585	19.88989665820382	19.883362721096017	H.Sapiens	0.006533937107803922	TRUE
HYECmix_Bruderer17	DIA-NN_1.8	CE-LZ_RT	ce_length_charge_biognosys_irt_deeplc_0.25	YFIF_ECOLI	16.651461074942684	16.534036137388487	16.48244947887448	16.156419555658708	16.029698149933765	16.07866786314904	16.555982230401884	16.088261856247172	E.Coli	0.46772037415471246	TRUE
HYECmix_Bruderer17	DIA-NN_1.8	CE-LZ_RT	ce_length_charge_biognosys_irt_deeplc_0.25	BGH3_HUMAN	15.89869434549468	15.948504270990773	15.89054189643596	15.896688661706708	15.785499181631723	15.868713419628422	15.912580170973804	15.850300420988951	H.Sapiens	0.06227974998485308	TRUE
HYECmix_Bruderer17	DIA-NN_1.8	CE-LZ_RT	ce_length_charge_biognosys_irt_deeplc_0.25	SDS22_CAEEL	16.801113423675723	16.495553476302916	16.28935702482902	16.762881370886404	16.632203713447264	16.670694708332334	16.528674641602553	16.688593264222	C.Elegans	-0.1599186226194469	TRUE
HYECmix_Bruderer17	DIA-NN_1.8	CE-LZ_RT	ce_length_charge_biognosys_irt_deeplc_0.25	TOP1_ECOLI	16.116480767383983	16.11986848175551	16.083246856137308	15.67067458277847	15.57378366263382	15.504686693176538	16.10653203509227	15.583048312862942	E.Coli	0.5234837222293258	TRUE
HYECmix_Bruderer17	DIA-NN_1.8	CE-LZ_RT	ce_length_charge_biognosys_irt_deeplc_0.25	UTP14_YEAST	15.22589907614379	15.249949232011607	14.947157356969717	NA	NA	13.056414399319724	15.141001888375039	13.056414399319724	S.Cerevisiae	2.0845874890553144	FALSE
HYECmix_Bruderer17	DIA-NN_1.8	CE-LZ_RT	ce_length_charge_biognosys_irt_deeplc_0.25	SYG_YEAST	16.440531254630425	16.879366764410175	16.830841734886835	16.849136307974106	16.899034444591816	17.06867019897145	16.716913251309144	16.938946983845792	S.Cerevisiae	-0.22203373253664793	TRUE
HYECmix_Bruderer17	DIA-NN_1.8	CE-LZ_RT	ce_length_charge_biognosys_irt_deeplc_0.25	LSB5_YEAST	14.074308379763933	14.75731008687498	14.213271906834022	14.628129710750265	14.708089550493513	14.856865100379586	14.348296791157646	14.731028120541122	S.Cerevisiae	-0.38273132938347665	TRUE
HYECmix_Bruderer17	DIA-NN_1.8	CE-LZ_RT	ce_length_charge_biognosys_irt_deeplc_0.25	SPB7_HUMAN	13.647850509752091	16.96181578835971	15.62476232608222	13.026680658658055	NA	NA	15.411476208064673	13.026680658658055	H.Sapiens	2.3847955494066184	FALSE
HYECmix_Bruderer17	DIA-NN_1.8	CE-LZ_RT	ce_length_charge_biognosys_irt_deeplc_0.25	YAIA_ECOLI	15.273170601347871	14.673197947841489	14.718134182498282	14.091660077397147	NA	NA	14.888167577229215	14.091660077397147	E.Coli	0.7965074998320674	FALSE
HYECmix_Bruderer17	DIA-NN_1.8	CE-LZ_RT	ce_length_charge_biognosys_irt_deeplc_0.25	LIMA1_HUMAN	15.58290635005135	15.41078323780488	15.402094104382986	15.597721204077732	15.466309231378318	15.48396739650209	15.465261230746405	15.51599927731938	H.Sapiens	-0.05073804657297565	TRUE
HYECmix_Bruderer17	DIA-NN_1.8	CE-LZ_RT	ce_length_charge_biognosys_irt_deeplc_0.25	RSSA_HUMAN	18.502829969352796	18.36008354723452	18.563180459540757	18.410014094383147	18.27955538160886	18.65866265163485	18.475364658709356	18.44941070920895	H.Sapiens	0.02595394950040486	TRUE
HYECmix_Bruderer17	DIA-NN_1.8	CE-LZ_RT	ce_length_charge_biognosys_irt_deeplc_0.25	KDSB_ECOLI	16.481084113265954	16.34861150619137	16.32879385802467	16.028658178387914	15.871486107672766	15.866527659541577	16.386163159160667	15.922223981867418	E.Coli	0.4639391772932484	TRUE
HYECmix_Bruderer17	DIA-NN_1.8	CE-LZ_RT	ce_length_charge_biognosys_irt_deeplc_0.25	ACSL5_HUMAN	16.365789158680446	16.1982670170016	16.314041537055065	16.202861851349937	16.201545702876174	16.23589930036304	16.292699237579036	16.213435618196385	H.Sapiens	0.07926361938265103	TRUE
HYECmix_Bruderer17	DIA-NN_1.8	CE-LZ_RT	ce_length_charge_biognosys_irt_deeplc_0.25	HEM3_ECOLI	16.132810844899517	16.214939721456563	16.244941699754275	15.722565294712759	15.734513630402905	15.86517587594482	16.19756408870345	15.774084933686828	E.Coli	0.4234791550166239	TRUE
HYECmix_Bruderer17	DIA-NN_1.8	CE-LZ_RT	ce_length_charge_biognosys_irt_deeplc_0.25	RS18_HUMAN	20.162446409228696	19.95523166383465	19.899222043734927	20.082956556377987	19.919412192414192	20.020379867316155	20.00563337226609	20.00758287203611	H.Sapiens	-0.0019494997700206795	TRUE
HYECmix_Bruderer17	DIA-NN_1.8	CE-LZ_RT	ce_length_charge_biognosys_irt_deeplc_0.25	AHNK_HUMAN	17.24226070867982	17.1501577672562	17.11042096808863	17.202174602154134	17.114313058990668	17.199405257348126	17.167613148008215	17.17196430616431	H.Sapiens	-0.004351158156094215	TRUE
HYECmix_Bruderer17	DIA-NN_1.8	CE-LZ_RT	ce_length_charge_biognosys_irt_deeplc_0.25	RS3_ECOLI	19.25494647953415	19.16851075500718	19.31066966304822	18.679959204340427	18.666071002121583	18.912249907425192	19.244708965863182	18.7527600379624	E.Coli	0.4919489279007827	TRUE
HYECmix_Bruderer17	DIA-NN_1.8	CE-LZ_RT	ce_length_charge_biognosys_irt_deeplc_0.25	ODP2_YEAST	16.765463953453	17.081206853265343	17.061772869765733	17.0164448266019	17.13495801298402	17.306638063741183	16.969481225494693	17.152680301109033	S.Cerevisiae	-0.1831990756143398	TRUE
HYECmix_Bruderer17	DIA-NN_1.8	CE-LZ_RT	ce_length_charge_biognosys_irt_deeplc_0.25	IF2A_HUMAN	17.89156980908702	17.831415056412983	17.848710235710016	17.89902113957574	17.789741595677047	17.863829523335372	17.85723170040334	17.850864086196054	H.Sapiens	0.006367614207285044	TRUE
HYECmix_Bruderer17	DIA-NN_1.8	CE-LZ_RT	ce_length_charge_biognosys_irt_deeplc_0.25	GSLG1_HUMAN	15.093249524026222	15.067276312820736	14.821972923709144	15.049285973898478	14.91834489590027	14.885844363341048	14.994166253518701	14.951158411046599	H.Sapiens	0.0430078424721021	TRUE
HYECmix_Bruderer17	DIA-NN_1.8	CE-LZ_RT	ce_length_charge_biognosys_irt_deeplc_0.25	LACB2_HUMAN	16.30007806212579	16.19114746276305	16.264915213520457	16.178541013418528	16.20304453011017	16.11099953847813	16.2520469128031	16.16419502733561	H.Sapiens	0.08785188546749012	TRUE
HYECmix_Bruderer17	DIA-NN_1.8	CE-LZ_RT	ce_length_charge_biognosys_irt_deeplc_0.25	PMT1_CAEEL	17.400436494719738	17.262468771850372	17.175735622871496	17.41894212594994	17.27630055971631	17.459893357119242	17.2795469631472	17.385045347595163	C.Elegans	-0.10549838444796222	TRUE
HYECmix_Bruderer17	DIA-NN_1.8	CE-LZ_RT	ce_length_charge_biognosys_irt_deeplc_0.25	SPG7_HUMAN	14.522390029306255	14.632146532901839	13.980371690688058	NA	14.187976798147623	NA	14.378302750965384	14.187976798147623	H.Sapiens	0.19032595281776032	FALSE
HYECmix_Bruderer17	DIA-NN_1.8	CE-LZ_RT	ce_length_charge_biognosys_irt_deeplc_0.25	NEW1_YEAST	15.10122666297184	15.577742716126238	15.476456160281465	15.451216713748552	15.675938039976712	15.754567131608745	15.385141846459847	15.62724062844467	S.Cerevisiae	-0.24209878198482215	TRUE
HYECmix_Bruderer17	DIA-NN_1.8	CE-LZ_RT	ce_length_charge_biognosys_irt_deeplc_0.25	GIP2_CAEEL	15.545438999639641	15.43838177554486	15.56061194014359	15.55550459539505	15.425351758530304	15.813412741510792	15.514810905109364	15.598089698478715	C.Elegans	-0.08327879336935062	TRUE
HYECmix_Bruderer17	DIA-NN_1.8	CE-LZ_RT	ce_length_charge_biognosys_irt_deeplc_0.25	PAIP1_HUMAN	17.118918851209457	17.00323074702578	17.092918576879075	17.04529471798962	17.02391816321812	17.03198536808404	17.07168939170477	17.033732749763928	H.Sapiens	0.03795664194084125	TRUE
HYECmix_Bruderer17	DIA-NN_1.8	CE-LZ_RT	ce_length_charge_biognosys_irt_deeplc_0.25	PDXB_ECOLI	16.53545885973632	16.403041534595808	16.283883470592386	15.99730519751752	15.813881947788982	15.9196054760737	16.40746128830817	15.910264207126733	E.Coli	0.4971970811814366	TRUE
HYECmix_Bruderer17	DIA-NN_1.8	CE-LZ_RT	ce_length_charge_biognosys_irt_deeplc_0.25	VATH_YEAST	15.85734654213029	16.14567715279807	15.986462403584131	16.1512272811559	16.209078995813492	16.198206544014003	15.99649536617083	16.1861709403278	S.Cerevisiae	-0.18967557415696845	TRUE
HYECmix_Bruderer17	DIA-NN_1.8	CE-LZ_RT	ce_length_charge_biognosys_irt_deeplc_0.25	YNZ5_CAEEL	16.390219736781017	NA	16.239737009078997	NA	NA	15.996247339481362	16.314978372930007	15.996247339481362	C.Elegans	0.3187310334486444	FALSE
HYECmix_Bruderer17	DIA-NN_1.8	CE-LZ_RT	ce_length_charge_biognosys_irt_deeplc_0.25	ABHDA_HUMAN	16.202372480389073	16.001729212523024	15.889127470891935	16.002175745571748	15.84656173934253	16.02851326539124	16.03107638793468	15.959083583435172	H.Sapiens	0.07199280449950685	TRUE
HYECmix_Bruderer17	DIA-NN_1.8	CE-LZ_RT	ce_length_charge_biognosys_irt_deeplc_0.25	GLPK_ECOLI	18.87625796032104	18.801749178826554	18.733602327731788	18.39749646980612	18.258506224231258	18.256010478234963	18.803869822293127	18.30400439075745	E.Coli	0.4998654315356781	TRUE
HYECmix_Bruderer17	DIA-NN_1.8	CE-LZ_RT	ce_length_charge_biognosys_irt_deeplc_0.25	YHAJ_ECOLI	14.865281224675165	14.530855778156008	14.139432377524171	14.283699962493362	13.948141936711458	14.292454601906856	14.511856460118448	14.174765500370558	E.Coli	0.33709095974788994	TRUE
HYECmix_Bruderer17	DIA-NN_1.8	CE-LZ_RT	ce_length_charge_biognosys_irt_deeplc_0.25	GPN1_CAEEL	16.13463762447335	16.053328096491356	15.849533276946486	16.374277990835783	16.12546592905937	16.154756753572325	16.012499665970395	16.218166891155825	C.Elegans	-0.20566722518542946	TRUE
HYECmix_Bruderer17	DIA-NN_1.8	CE-LZ_RT	ce_length_charge_biognosys_irt_deeplc_0.25	UD2B4_HUMAN	17.006228114513352	16.83802079446629	16.87318995270267	16.84549463803081	16.673102048072323	16.83392403686818	16.905812953894102	16.78417357432377	H.Sapiens	0.12163937957033255	TRUE
HYECmix_Bruderer17	DIA-NN_1.8	CE-LZ_RT	ce_length_charge_biognosys_irt_deeplc_0.25	OXSR1_HUMAN	16.733707784972506	16.484337935245833	16.354110575211415	16.619104953169852	16.448353488479682	16.34795354049285	16.524052098476584	16.471803994047463	H.Sapiens	0.05224810442912187	TRUE
HYECmix_Bruderer17	DIA-NN_1.8	CE-LZ_RT	ce_length_charge_biognosys_irt_deeplc_0.25	STK26_HUMAN	15.919334411395546	15.711709284933802	15.497897340532518	15.836796884898996	15.53086149142865	15.662801955799383	15.709647012287288	15.67682011070901	H.Sapiens	0.03282690157827872	TRUE
HYECmix_Bruderer17	DIA-NN_1.8	CE-LZ_RT	ce_length_charge_biognosys_irt_deeplc_0.25	NPM_HUMAN	20.762125873777766	20.658625021801118	20.676741952671897	20.650698124546086	20.564796452672677	20.785857493343833	20.69916428275026	20.6671173568542	H.Sapiens	0.032046925896061396	TRUE
HYECmix_Bruderer17	DIA-NN_1.8	CE-LZ_RT	ce_length_charge_biognosys_irt_deeplc_0.25	UNC22_CAEEL	16.597335397114083	16.51010224605823	16.505228690108225	16.691149122735922	16.641266222602283	16.603254305691017	16.537555444426847	16.64522321700974	C.Elegans	-0.10766777258289295	TRUE
HYECmix_Bruderer17	DIA-NN_1.8	CE-LZ_RT	ce_length_charge_biognosys_irt_deeplc_0.25	RPOB_ECOLI	17.402029215600283	17.414147519893017	17.489818173248317	16.978982644177393	16.898634599625808	16.98267678364734	17.435331636247206	16.953431342483512	E.Coli	0.4819002937636938	TRUE
HYECmix_Bruderer17	DIA-NN_1.8	CE-LZ_RT	ce_length_charge_biognosys_irt_deeplc_0.25	FLII_CAEEL	14.798016942764054	14.666916120189734	14.591989721019765	14.728762091544992	14.58351583259188	14.851616530020998	14.685640927991184	14.721298151385957	C.Elegans	-0.035657223394773396	TRUE
HYECmix_Bruderer17	DIA-NN_1.8	CE-LZ_RT	ce_length_charge_biognosys_irt_deeplc_0.25	UB2L3_HUMAN	17.675929522481177	17.50487289437798	17.333114998840863	17.632895967923016	17.444284030039643	17.321483848994863	17.504639138566674	17.466221282319175	H.Sapiens	0.038417856247498605	TRUE
HYECmix_Bruderer17	DIA-NN_1.8	CE-LZ_RT	ce_length_charge_biognosys_irt_deeplc_0.25	LRC47_HUMAN	17.01353990732281	16.856547408788195	16.773828134957395	16.919273309856468	16.800205773856913	16.93085571232217	16.881305150356134	16.88344493201185	H.Sapiens	-0.0021397816557175986	TRUE
HYECmix_Bruderer17	DIA-NN_1.8	CE-LZ_RT	ce_length_charge_biognosys_irt_deeplc_0.25	EAA1_CAEEL	16.172254541777846	16.1015930521948	16.055069120260427	16.16573013937724	16.25995333328735	16.248702025589697	16.109638904744358	16.22479516608476	C.Elegans	-0.11515626134040247	TRUE
HYECmix_Bruderer17	DIA-NN_1.8	CE-LZ_RT	ce_length_charge_biognosys_irt_deeplc_0.25	RRAS2_HUMAN	15.212855325561389	15.107790445533897	14.58338058364603	15.409368718953711	14.715604363660052	14.122895140433355	14.968008784913772	14.749289407682372	H.Sapiens	0.2187193772314	TRUE
HYECmix_Bruderer17	DIA-NN_1.8	CE-LZ_RT	ce_length_charge_biognosys_irt_deeplc_0.25	SYLM_HUMAN	16.003095872240497	15.828509246269629	15.926435620492665	15.873723540803098	15.729640560214053	16.11080154036048	15.91934691300093	15.90472188045921	H.Sapiens	0.014625032541720984	TRUE
HYECmix_Bruderer17	DIA-NN_1.8	CE-LZ_RT	ce_length_charge_biognosys_irt_deeplc_0.25	PSME4_HUMAN	14.776878930450705	14.578651392633182	14.379219487205617	14.659508756459369	14.524223142404045	14.759824520742029	14.578249936763168	14.647852139868482	H.Sapiens	-0.06960220310531362	TRUE
HYECmix_Bruderer17	DIA-NN_1.8	CE-LZ_RT	ce_length_charge_biognosys_irt_deeplc_0.25	K1C17_HUMAN	18.564016688158507	18.36554660191257	18.353294747061323	18.485888549179432	18.312455588322486	18.37148176038145	18.4276193457108	18.38994196596112	H.Sapiens	0.03767737974967744	TRUE
HYECmix_Bruderer17	DIA-NN_1.8	CE-LZ_RT	ce_length_charge_biognosys_irt_deeplc_0.25	K1C10_HUMAN	17.820821222704577	17.854708794987136	17.816786627940857	17.791017893979323	17.727526639585243	17.667998380340126	17.830772215210857	17.72884763796823	H.Sapiens	0.10192457724262738	TRUE
HYECmix_Bruderer17	DIA-NN_1.8	CE-LZ_RT	ce_length_charge_biognosys_irt_deeplc_0.25	CNDG2_HUMAN	14.59212263415082	14.28491929122803	14.496086200914917	14.822887799791703	14.606114988101947	14.75082193901035	14.457709375431255	14.726608242301333	H.Sapiens	-0.268898866870078	TRUE
HYECmix_Bruderer17	DIA-NN_1.8	CE-LZ_RT	ce_length_charge_biognosys_irt_deeplc_0.25	UTP20_HUMAN	15.046646390938003	14.949490517826417	14.924991095430583	15.008133764725333	14.895976869738883	15.021904307942608	14.973709334731668	14.975338314135607	H.Sapiens	-0.0016289794039394678	TRUE
HYECmix_Bruderer17	DIA-NN_1.8	CE-LZ_RT	ce_length_charge_biognosys_irt_deeplc_0.25	PNCB_CAEEL	15.39943292571864	15.290232100581798	15.307149416923592	15.45204098033515	15.386662270215316	15.635502057802139	15.332271481074677	15.491401769450869	C.Elegans	-0.1591302883761916	TRUE
HYECmix_Bruderer17	DIA-NN_1.8	CE-LZ_RT	ce_length_charge_biognosys_irt_deeplc_0.25	HRG_HUMAN	16.194738409046305	16.15109190985623	15.879519677576063	15.962073400251342	15.822157898615126	15.950845520891894	16.075116665492867	15.911692273252788	H.Sapiens	0.16342439224007954	TRUE
HYECmix_Bruderer17	DIA-NN_1.8	CE-LZ_RT	ce_length_charge_biognosys_irt_deeplc_0.25	SORT_HUMAN	14.807818263885896	14.998750204174373	14.09214242373525	15.132022968953216	15.007428337820798	13.682084349871351	14.632903630598506	14.607178552215121	H.Sapiens	0.02572507838338467	TRUE
HYECmix_Bruderer17	DIA-NN_1.8	CE-LZ_RT	ce_length_charge_biognosys_irt_deeplc_0.25	GLMM_ECOLI	16.482481381474468	16.415915747524767	16.300934654300974	15.979038162977867	15.910377677773722	15.95749349941444	16.39977726110007	15.948969780055343	E.Coli	0.4508074810447269	TRUE
HYECmix_Bruderer17	DIA-NN_1.8	CE-LZ_RT	ce_length_charge_biognosys_irt_deeplc_0.25	RM46_HUMAN	16.355715018052894	16.195586503875933	16.09430175516377	16.27362963336963	16.02104186083215	16.206151495769525	16.2152010923642	16.1669409966571	H.Sapiens	0.04826009570709999	TRUE
HYECmix_Bruderer17	DIA-NN_1.8	CE-LZ_RT	ce_length_charge_biognosys_irt_deeplc_0.25	CYC_HUMAN	18.24141997365923	17.888758614244733	17.640248176424066	18.11168142811086	17.833384107052048	17.880375075349377	17.923475588109344	17.94181353683743	H.Sapiens	-0.01833794872808525	TRUE
HYECmix_Bruderer17	DIA-NN_1.8	CE-LZ_RT	ce_length_charge_biognosys_irt_deeplc_0.25	H90B2_HUMAN;HS90A_HUMAN;HS90B_HUMAN	21.888845171851514	21.786448830157973	21.606323542068523	21.907002094286238	21.770292282110482	21.560845831138874	21.760539181359338	21.746046735845198	H.Sapiens	0.014492445514139973	TRUE
HYECmix_Bruderer17	DIA-NN_1.8	CE-LZ_RT	ce_length_charge_biognosys_irt_deeplc_0.25	ARHG1_HUMAN	15.59044693240773	15.573166240803957	15.467680371027852	15.587725092177056	15.543699881644583	15.445171932574334	15.543764514746513	15.52553230213199	H.Sapiens	0.01823221261452268	TRUE
HYECmix_Bruderer17	DIA-NN_1.8	CE-LZ_RT	ce_length_charge_biognosys_irt_deeplc_0.25	CSN6_CAEEL	15.964227380849563	15.75536765096148	15.474780114957913	16.006817975810637	15.908833934883258	15.743162647054646	15.731458382256319	15.886271519249513	C.Elegans	-0.15481313699319443	TRUE
HYECmix_Bruderer17	DIA-NN_1.8	CE-LZ_RT	ce_length_charge_biognosys_irt_deeplc_0.25	DCMC_HUMAN	15.534770674630938	15.395344967156545	15.345619417296442	15.265766351844057	15.330235033188595	15.27356888635337	15.425245019694641	15.289856757128675	H.Sapiens	0.13538826256596614	TRUE
HYECmix_Bruderer17	DIA-NN_1.8	CE-LZ_RT	ce_length_charge_biognosys_irt_deeplc_0.25	UBXN6_CAEEL	15.58199362979833	15.446903658476907	15.4220525692328	15.67688741159167	15.709799505914463	15.530294777293285	15.48364995250268	15.638993898266472	C.Elegans	-0.15534394576379285	TRUE
HYECmix_Bruderer17	DIA-NN_1.8	CE-LZ_RT	ce_length_charge_biognosys_irt_deeplc_0.25	OPTN_HUMAN	14.51562869442134	14.220730260346716	13.943544782214175	14.376760989811693	14.022197133231765	14.28784007438555	14.226634578994076	14.228932732476336	H.Sapiens	-0.0022981534822594796	TRUE
HYECmix_Bruderer17	DIA-NN_1.8	CE-LZ_RT	ce_length_charge_biognosys_irt_deeplc_0.25	4F2_HUMAN	17.707028544608026	17.628702546115868	17.607994398433355	17.692424133289588	17.616470720334096	17.599276910464102	17.64790849638575	17.636057254695928	H.Sapiens	0.01185124168982199	TRUE
HYECmix_Bruderer17	DIA-NN_1.8	CE-LZ_RT	ce_length_charge_biognosys_irt_deeplc_0.25	LSG1_HUMAN	15.53003509697018	15.310325315350529	15.554220366149751	15.391708652548962	15.31515553116485	15.388649156537104	15.464860259490154	15.365171113416972	H.Sapiens	0.09968914607318169	TRUE
HYECmix_Bruderer17	DIA-NN_1.8	CE-LZ_RT	ce_length_charge_biognosys_irt_deeplc_0.25	EF2_YEAST	17.704275354077364	18.201717368956245	18.21337579509094	18.147376336070312	18.299690123699317	18.338189220523464	18.039789506041515	18.261751893431033	S.Cerevisiae	-0.22196238738951735	TRUE
HYECmix_Bruderer17	DIA-NN_1.8	CE-LZ_RT	ce_length_charge_biognosys_irt_deeplc_0.25	MTHR_CAEEL	16.88663905008425	16.802309137979098	16.876318090340142	16.946540946561743	16.9873825684587	17.12777741116381	16.85508875946783	17.02056697539475	C.Elegans	-0.16547821592692102	TRUE
HYECmix_Bruderer17	DIA-NN_1.8	CE-LZ_RT	ce_length_charge_biognosys_irt_deeplc_0.25	MBB1A_HUMAN	16.576141705262344	16.417804911456578	16.328891378605224	16.494314810723957	16.357654763634205	16.444658354677554	16.440945998441382	16.432209309678573	H.Sapiens	0.008736688762809308	TRUE
HYECmix_Bruderer17	DIA-NN_1.8	CE-LZ_RT	ce_length_charge_biognosys_irt_deeplc_0.25	CISY_CAEEL	19.16703151861762	19.076421267436274	19.21050248409402	19.26220340694849	19.2300775519829	19.440502856615044	19.151318423382637	19.31092793851548	C.Elegans	-0.15960951513284272	TRUE
HYECmix_Bruderer17	DIA-NN_1.8	CE-LZ_RT	ce_length_charge_biognosys_irt_deeplc_0.25	THTM_ECOLI	16.276194827510132	16.097902072177536	15.9465445797399	15.87062469594013	15.559700664239879	15.531786254232628	16.106880493142523	15.654037204804212	E.Coli	0.4528432883383111	TRUE
HYECmix_Bruderer17	DIA-NN_1.8	CE-LZ_RT	ce_length_charge_biognosys_irt_deeplc_0.25	HGH1_HUMAN	16.006061243808162	15.837310609350506	15.882520017762946	15.89906740697955	15.983215683191451	16.00445054894298	15.908630623640539	15.962244546371327	H.Sapiens	-0.05361392273078813	TRUE
HYECmix_Bruderer17	DIA-NN_1.8	CE-LZ_RT	ce_length_charge_biognosys_irt_deeplc_0.25	RS7B_YEAST	17.209235238078815	17.66939862955844	17.54337677282729	17.580628838075132	17.656665781218376	17.72077430378082	17.474003546821514	17.652689641024775	S.Cerevisiae	-0.1786860942032611	TRUE
HYECmix_Bruderer17	DIA-NN_1.8	CE-LZ_RT	ce_length_charge_biognosys_irt_deeplc_0.25	AACT_HUMAN	15.747904990899945	15.666516722073974	15.643166053494738	15.51597460786705	15.494168736793169	15.765866111308592	15.685862588822886	15.592003151989603	H.Sapiens	0.09385943683328257	TRUE
HYECmix_Bruderer17	DIA-NN_1.8	CE-LZ_RT	ce_length_charge_biognosys_irt_deeplc_0.25	ILEU_HUMAN	16.953205688572975	16.843596592200694	16.95444228312934	16.894913327497118	16.869646902130675	16.979978253383464	16.917081521301004	16.91484616100375	H.Sapiens	0.0022353602972522424	TRUE
HYECmix_Bruderer17	DIA-NN_1.8	CE-LZ_RT	ce_length_charge_biognosys_irt_deeplc_0.25	RLGPB_HUMAN	14.60859356652539	14.356883233752484	13.954595508001924	14.279605515448994	14.527353495833275	14.150417416622311	14.306690769426599	14.319125475968193	H.Sapiens	-0.012434706541593954	TRUE
HYECmix_Bruderer17	DIA-NN_1.8	CE-LZ_RT	ce_length_charge_biognosys_irt_deeplc_0.25	NAB3_YEAST	15.549520685538358	15.607273592846555	15.303296135139261	15.732054201686555	15.705433466161047	15.589223090931092	15.486696804508059	15.675570252926232	S.Cerevisiae	-0.18887344841817288	TRUE
HYECmix_Bruderer17	DIA-NN_1.8	CE-LZ_RT	ce_length_charge_biognosys_irt_deeplc_0.25	MYSP_CAEEL	19.606882191940453	19.479693852201834	19.336642513296646	19.655091360465892	19.57251266344243	19.5482728243928	19.474406185812978	19.591958949433707	C.Elegans	-0.1175527636207292	TRUE
HYECmix_Bruderer17	DIA-NN_1.8	CE-LZ_RT	ce_length_charge_biognosys_irt_deeplc_0.25	BORG4_HUMAN	15.788132946891864	15.660029151935456	15.49642856073217	15.781294646986673	15.664928289487564	15.225317496781612	15.64819688651983	15.557180144418616	H.Sapiens	0.09101674210121402	TRUE
HYECmix_Bruderer17	DIA-NN_1.8	CE-LZ_RT	ce_length_charge_biognosys_irt_deeplc_0.25	QCR1_HUMAN	17.373537226045645	17.274114120960252	17.25984000205707	17.299864269374847	17.191256722435757	17.33257995955912	17.302497116354324	17.274566983789907	H.Sapiens	0.027930132564417676	TRUE
HYECmix_Bruderer17	DIA-NN_1.8	CE-LZ_RT	ce_length_charge_biognosys_irt_deeplc_0.25	WAGO1_CAEEL	16.969805295982056	16.94233670809657	16.792735704461474	17.10524013194571	17.08213439380067	17.02416699508346	16.9016259028467	17.07051384027661	C.Elegans	-0.16888793742991126	TRUE
HYECmix_Bruderer17	DIA-NN_1.8	CE-LZ_RT	ce_length_charge_biognosys_irt_deeplc_0.25	IF4B_YEAST	15.654250339382662	16.005035798085085	15.993979450600968	16.130772686499675	16.08870632455722	15.982671791961371	15.884421862689571	16.06738360100609	S.Cerevisiae	-0.18296173831651785	TRUE
HYECmix_Bruderer17	DIA-NN_1.8	CE-LZ_RT	ce_length_charge_biognosys_irt_deeplc_0.25	MAN1_YEAST	15.839855781865806	16.064014583093016	16.027572197290123	16.13493240627042	16.096774936115967	16.33092816323168	15.977147520749648	16.187545168539355	S.Cerevisiae	-0.2103976477897067	TRUE
HYECmix_Bruderer17	DIA-NN_1.8	CE-LZ_RT	ce_length_charge_biognosys_irt_deeplc_0.25	ALG13_HUMAN	15.564780444279084	14.826827660817228	15.004462884242395	15.555220637914104	14.939275275764821	14.630329908189047	15.132023663112902	15.041608607289325	H.Sapiens	0.090415055823577	TRUE
HYECmix_Bruderer17	DIA-NN_1.8	CE-LZ_RT	ce_length_charge_biognosys_irt_deeplc_0.25	HSP90_CAEEL	20.78129877874082	20.704456304474895	20.67572972604891	20.906839601266256	20.878827826560048	20.73039897046665	20.72049493642154	20.838688799430983	C.Elegans	-0.11819386300944146	TRUE
HYECmix_Bruderer17	DIA-NN_1.8	CE-LZ_RT	ce_length_charge_biognosys_irt_deeplc_0.25	CAPP_ECOLI	16.753448289545016	16.63972399989648	16.60116585727187	16.193109827791957	16.007642543461028	16.219354385350712	16.66477938223779	16.140035585534566	E.Coli	0.5247437967032234	TRUE
HYECmix_Bruderer17	DIA-NN_1.8	CE-LZ_RT	ce_length_charge_biognosys_irt_deeplc_0.25	YEBC_ECOLI	17.980615916118662	17.93583869501291	17.684442676734605	17.629419588922183	17.516957685694184	17.077456471371626	17.86696576262206	17.407944581996	E.Coli	0.4590211806260598	TRUE
HYECmix_Bruderer17	DIA-NN_1.8	CE-LZ_RT	ce_length_charge_biognosys_irt_deeplc_0.25	MYH10_HUMAN	16.338842132172783	16.351227706604092	16.268937453559325	16.348357111925807	16.26495102953779	16.193583087802345	16.3196690974454	16.268963743088648	H.Sapiens	0.05070535435675083	TRUE
HYECmix_Bruderer17	DIA-NN_1.8	CE-LZ_RT	ce_length_charge_biognosys_irt_deeplc_0.25	SYTC_HUMAN	17.687003270994328	17.560142678843437	17.3477504591578	17.632146168169157	17.46625797042238	17.409788357282597	17.531632136331854	17.502730831958043	H.Sapiens	0.028901304373810888	TRUE
HYECmix_Bruderer17	DIA-NN_1.8	CE-LZ_RT	ce_length_charge_biognosys_irt_deeplc_0.25	SYLC_YEAST	16.205319659948117	16.533307803185313	16.570943783804317	16.54636584749979	16.644681432079995	16.705478515793107	16.436523748979248	16.632175265124296	S.Cerevisiae	-0.19565151614504828	TRUE
HYECmix_Bruderer17	DIA-NN_1.8	CE-LZ_RT	ce_length_charge_biognosys_irt_deeplc_0.25	GCC2_CAEEL	NA	NA	NA	14.811501877749249	15.214329768890195	16.32393263859361	NA	15.449921428411018	C.Elegans	NA	FALSE
HYECmix_Bruderer17	DIA-NN_1.8	CE-LZ_RT	ce_length_charge_biognosys_irt_deeplc_0.25	TXLNG_HUMAN	15.800617113735655	15.746121828892395	15.644980358069402	15.799654924072719	15.684158418486525	15.43087159147077	15.730573100232483	15.638228311343338	H.Sapiens	0.09234478888914488	TRUE
HYECmix_Bruderer17	DIA-NN_1.8	CE-LZ_RT	ce_length_charge_biognosys_irt_deeplc_0.25	GNTK_YEAST	16.482129542529407	16.27649449263412	16.55974350081882	16.44721112519341	15.953378450027772	17.141100938184763	16.439455845327448	16.51389683780198	S.Cerevisiae	-0.07444099247453195	TRUE
HYECmix_Bruderer17	DIA-NN_1.8	CE-LZ_RT	ce_length_charge_biognosys_irt_deeplc_0.25	ECHA_HUMAN	17.93818406691798	17.875782541461664	17.855655136553004	17.86230490929195	17.765599245008733	17.869391784188025	17.88987391497755	17.832431979496235	H.Sapiens	0.05744193548131449	TRUE
HYECmix_Bruderer17	DIA-NN_1.8	CE-LZ_RT	ce_length_charge_biognosys_irt_deeplc_0.25	PGM1_HUMAN	17.783415418820855	17.666977516019166	17.60598041042161	17.676454965230775	17.578448639327537	17.655008396087275	17.685457781753875	17.636637333548528	H.Sapiens	0.04882044820534759	TRUE
HYECmix_Bruderer17	DIA-NN_1.8	CE-LZ_RT	ce_length_charge_biognosys_irt_deeplc_0.25	ARPC4_CAEEL	16.18561493840784	15.934327088990495	15.631850638221499	16.22317141062058	16.013654014799684	16.050562481738854	15.917264221873278	16.09579596905304	C.Elegans	-0.17853174717976117	TRUE
HYECmix_Bruderer17	DIA-NN_1.8	CE-LZ_RT	ce_length_charge_biognosys_irt_deeplc_0.25	SNC2_YEAST	15.976338989963644	16.524745622025886	16.218226995400304	16.271002072117877	16.542022240220188	16.160092994999765	16.239770535796612	16.324372435779278	S.Cerevisiae	-0.08460189998266543	TRUE
HYECmix_Bruderer17	DIA-NN_1.8	CE-LZ_RT	ce_length_charge_biognosys_irt_deeplc_0.25	SNC1_YEAST	15.966333555982004	16.46512528214611	16.521738714764552	16.415447188187834	NA	17.043516189473763	16.31773251763089	16.7294816888308	S.Cerevisiae	-0.41174917119990795	TRUE
HYECmix_Bruderer17	DIA-NN_1.8	CE-LZ_RT	ce_length_charge_biognosys_irt_deeplc_0.25	INO1_HUMAN	16.519381361503477	16.35862751565068	16.409774993994393	16.47403023724243	16.303513796641365	16.609731733041095	16.42926129038285	16.46242525564163	H.Sapiens	-0.033163965258779626	TRUE
HYECmix_Bruderer17	DIA-NN_1.8	CE-LZ_RT	ce_length_charge_biognosys_irt_deeplc_0.25	PUR92_YEAST	15.531898819172527	15.88184167704082	15.772606788350785	15.943332857832422	15.929730770185925	16.021429362464687	15.728782428188044	15.964830996827677	S.Cerevisiae	-0.23604856863963342	TRUE
HYECmix_Bruderer17	DIA-NN_1.8	CE-LZ_RT	ce_length_charge_biognosys_irt_deeplc_0.25	AL1A2_HUMAN	16.19288270137268	16.17912107734749	16.308970851813175	16.197729599968913	16.074895869716364	16.415328692748002	16.226991543511115	16.229318054144425	H.Sapiens	-0.0023265106333099084	TRUE
HYECmix_Bruderer17	DIA-NN_1.8	CE-LZ_RT	ce_length_charge_biognosys_irt_deeplc_0.25	RL5_YEAST	17.71236106426628	18.28446953113296	18.346830857042608	18.199200117227075	18.46350627475226	18.42045086813598	18.114553817480616	18.361052420038437	S.Cerevisiae	-0.2464986025578213	TRUE
HYECmix_Bruderer17	DIA-NN_1.8	CE-LZ_RT	ce_length_charge_biognosys_irt_deeplc_0.25	CHD7_HUMAN	NA	NA	14.576872166328124	NA	NA	15.144001530264735	14.576872166328124	15.144001530264735	H.Sapiens	-0.5671293639366102	FALSE
HYECmix_Bruderer17	DIA-NN_1.8	CE-LZ_RT	ce_length_charge_biognosys_irt_deeplc_0.25	NHP2_HUMAN	17.1536566499572	17.251662740290232	17.303872577951495	17.234571338737094	17.301517285268663	17.1331883194784	17.236397322732977	17.223092314494718	H.Sapiens	0.013305008238258864	TRUE
HYECmix_Bruderer17	DIA-NN_1.8	CE-LZ_RT	ce_length_charge_biognosys_irt_deeplc_0.25	SAE2_HUMAN	16.98592185619796	16.88641947175571	16.821043139031154	16.94496659019873	16.83391332612639	16.750526749165616	16.897794822328276	16.843135555163578	H.Sapiens	0.05465926716469838	TRUE
HYECmix_Bruderer17	DIA-NN_1.8	CE-LZ_RT	ce_length_charge_biognosys_irt_deeplc_0.25	INT13_HUMAN	15.539364808508507	15.425562464928207	15.361889896546725	15.508896679985961	15.393754413973953	15.465436403991967	15.44227238999448	15.45602916598396	H.Sapiens	-0.013756775989479664	TRUE
HYECmix_Bruderer17	DIA-NN_1.8	CE-LZ_RT	ce_length_charge_biognosys_irt_deeplc_0.25	AL1L1_HUMAN	17.452523760153586	17.32719708567775	17.395976162171827	17.332340715180393	17.270620248162015	17.349620498187125	17.39189900266772	17.317527153843177	H.Sapiens	0.07437184882454417	TRUE
HYECmix_Bruderer17	DIA-NN_1.8	CE-LZ_RT	ce_length_charge_biognosys_irt_deeplc_0.25	PRS8_YEAST	15.86598292456399	16.44967347159524	16.11758628833596	16.319969523912533	16.451310444040494	16.220218281927867	16.144414228165065	16.330499416626964	S.Cerevisiae	-0.1860851884618988	TRUE
HYECmix_Bruderer17	DIA-NN_1.8	CE-LZ_RT	ce_length_charge_biognosys_irt_deeplc_0.25	GAS3_YEAST	NA	14.735025629297786	NA	15.792915000814851	14.652328113318388	15.684639263013592	14.735025629297786	15.376627459048944	S.Cerevisiae	-0.6416018297511581	FALSE
HYECmix_Bruderer17	DIA-NN_1.8	CE-LZ_RT	ce_length_charge_biognosys_irt_deeplc_0.25	DPOA2_CAEEL	13.04580494356682	13.474769437374176	13.888107481048381	13.458286770866605	13.554401279010321	14.14210608748518	13.469560620663126	13.718264712454035	C.Elegans	-0.24870409179090913	TRUE
HYECmix_Bruderer17	DIA-NN_1.8	CE-LZ_RT	ce_length_charge_biognosys_irt_deeplc_0.25	UNC52_CAEEL	17.03365410951181	16.94452329876121	16.95156807392017	17.091110475116565	17.076301281048593	17.064799837049538	16.97658182739773	17.0774038644049	C.Elegans	-0.10082203700716974	TRUE
HYECmix_Bruderer17	DIA-NN_1.8	CE-LZ_RT	ce_length_charge_biognosys_irt_deeplc_0.25	KS6A3_HUMAN	16.175661882313047	15.918586842780702	16.011060943992042	15.957151287315344	15.852734151188836	16.229185076728033	16.035103223028596	16.013023505077406	H.Sapiens	0.022079717951189792	TRUE
HYECmix_Bruderer17	DIA-NN_1.8	CE-LZ_RT	ce_length_charge_biognosys_irt_deeplc_0.25	RPAB1_YEAST	15.906712057159542	15.988442738894248	16.192755791376698	15.978999410303528	16.063597602598517	16.440375650097046	16.029303529143498	16.160990887666365	S.Cerevisiae	-0.13168735852286773	TRUE
HYECmix_Bruderer17	DIA-NN_1.8	CE-LZ_RT	ce_length_charge_biognosys_irt_deeplc_0.25	GRE1_YEAST	17.212095214267006	17.997529523913766	17.873896937644858	17.983620186646395	18.217558574211914	17.76410863353026	17.69450722527521	17.988429131462855	S.Cerevisiae	-0.293921906187645	TRUE
HYECmix_Bruderer17	DIA-NN_1.8	CE-LZ_RT	ce_length_charge_biognosys_irt_deeplc_0.25	VATE_YEAST	17.16749621244604	17.56488904493084	17.49068061365017	17.52303633040011	17.591829806142925	17.767902984835317	17.407688623675682	17.627589707126116	S.Cerevisiae	-0.21990108345043424	TRUE
HYECmix_Bruderer17	DIA-NN_1.8	CE-LZ_RT	ce_length_charge_biognosys_irt_deeplc_0.25	RPAB3_HUMAN	16.743135975096852	16.686128531659463	16.696752418475974	16.80371730843323	16.693941738158205	16.64747417117202	16.708672308410762	16.71504440592115	H.Sapiens	-0.006372097510389807	TRUE
HYECmix_Bruderer17	DIA-NN_1.8	CE-LZ_RT	ce_length_charge_biognosys_irt_deeplc_0.25	UIMC1_HUMAN	14.354018385744418	13.639725564972407	NA	13.565356749338804	13.475434119882623	14.63861786751388	13.996871975358413	13.893136245578436	H.Sapiens	0.10373572977997725	TRUE
HYECmix_Bruderer17	DIA-NN_1.8	CE-LZ_RT	ce_length_charge_biognosys_irt_deeplc_0.25	EHD1_HUMAN;EHD3_HUMAN	15.961066317008887	15.795688538737064	15.598279946402446	15.866601351126954	15.734716664473693	15.724444812037785	15.785011600716132	15.775254275879478	H.Sapiens	0.009757324836654035	TRUE
HYECmix_Bruderer17	DIA-NN_1.8	CE-LZ_RT	ce_length_charge_biognosys_irt_deeplc_0.25	YAHK_ECOLI	16.110059571622973	16.064034797601007	16.038460232125477	15.628260908816825	15.45735291770982	15.656082162012227	16.070851533783152	15.580565329512957	E.Coli	0.49028620427019476	TRUE
HYECmix_Bruderer17	DIA-NN_1.8	CE-LZ_RT	ce_length_charge_biognosys_irt_deeplc_0.25	HSP77_YEAST	17.550902649283252	18.04754892271489	18.072830817168676	18.04718179571034	18.15855450296022	18.21824537228849	17.890427463055605	18.14132722365302	S.Cerevisiae	-0.25089976059741304	TRUE
HYECmix_Bruderer17	DIA-NN_1.8	CE-LZ_RT	ce_length_charge_biognosys_irt_deeplc_0.25	THOC2_HUMAN	15.755146559596813	15.601811615800365	15.49036375915911	15.64941660947146	15.546286025059143	15.642915521064078	15.615773978185429	15.61287271853156	H.Sapiens	0.0029012596538677826	TRUE
HYECmix_Bruderer17	DIA-NN_1.8	CE-LZ_RT	ce_length_charge_biognosys_irt_deeplc_0.25	RCC1_CAEEL	16.608101282762323	16.489113177881304	16.446302384458537	16.678203477631047	16.55957013827597	16.498678727121113	16.514505615034054	16.578817447676045	C.Elegans	-0.06431183264199092	TRUE
HYECmix_Bruderer17	DIA-NN_1.8	CE-LZ_RT	ce_length_charge_biognosys_irt_deeplc_0.25	FBLN3_HUMAN	15.57040940404455	15.643281868509828	15.43561366814394	15.58016090031918	15.603511547226784	15.107708936463238	15.549768313566107	15.4304604613364	H.Sapiens	0.11930785222970641	TRUE
HYECmix_Bruderer17	DIA-NN_1.8	CE-LZ_RT	ce_length_charge_biognosys_irt_deeplc_0.25	EHD4_HUMAN	16.414667270327367	16.302638259660206	16.30197840045065	16.390582815395693	16.295436418424828	16.21974720241496	16.339761310146073	16.301922145411826	H.Sapiens	0.03783916473424753	TRUE
HYECmix_Bruderer17	DIA-NN_1.8	CE-LZ_RT	ce_length_charge_biognosys_irt_deeplc_0.25	AHPF_ECOLI	17.48185979763597	17.420530724089723	17.332475728659244	17.0469339894633	16.855929226764655	16.904841814155425	17.411622083461644	16.93590167679446	E.Coli	0.4757204066671825	TRUE
HYECmix_Bruderer17	DIA-NN_1.8	CE-LZ_RT	ce_length_charge_biognosys_irt_deeplc_0.25	HEMN_ECOLI	15.266137208027347	15.046845290732252	15.030906990982901	14.659695013403951	14.140548714550302	14.523536148188084	15.114629829914167	14.441259958714113	E.Coli	0.6733698712000535	FALSE
HYECmix_Bruderer17	DIA-NN_1.8	CE-LZ_RT	ce_length_charge_biognosys_irt_deeplc_0.25	DCP1_CAEEL	15.31215785392278	15.257070716904941	14.990678132716171	15.467344919016254	15.273578097378767	15.349278258872175	15.186635567847965	15.363400425089065	C.Elegans	-0.1767648572410998	TRUE
HYECmix_Bruderer17	DIA-NN_1.8	CE-LZ_RT	ce_length_charge_biognosys_irt_deeplc_0.25	ROCK_CAEEL	15.519281725735942	15.512363606622976	15.215958574531234	15.6493699433796	15.507971607728633	15.140745200152471	15.415867968963385	15.432695583753569	C.Elegans	-0.016827614790184242	TRUE
HYECmix_Bruderer17	DIA-NN_1.8	CE-LZ_RT	ce_length_charge_biognosys_irt_deeplc_0.25	EFL1_HUMAN	15.814404376848257	15.674342043003074	15.70564297575903	15.759303407871732	15.587306121031423	15.862474632466316	15.73146313187012	15.736361387123157	H.Sapiens	-0.00489825525303722	TRUE
HYECmix_Bruderer17	DIA-NN_1.8	CE-LZ_RT	ce_length_charge_biognosys_irt_deeplc_0.25	SC16A_HUMAN	15.24487148310031	15.23478480800513	15.343875935092303	15.262446287620788	15.26803134037317	15.157964240261549	15.274510742065914	15.229480622751836	H.Sapiens	0.04503011931407741	TRUE
HYECmix_Bruderer17	DIA-NN_1.8	CE-LZ_RT	ce_length_charge_biognosys_irt_deeplc_0.25	TTR2_CAEEL	17.108266099730304	17.05464551150548	17.254362928685577	17.227110861932427	17.21095411541739	17.16827272844892	17.139091513307122	17.202112568599578	C.Elegans	-0.06302105529245594	TRUE
HYECmix_Bruderer17	DIA-NN_1.8	CE-LZ_RT	ce_length_charge_biognosys_irt_deeplc_0.25	BMS1_HUMAN	15.97281460833828	15.883658635083142	15.772912387658476	15.95058825470061	15.884689513069603	15.817570188758818	15.876461877026633	15.884282652176344	H.Sapiens	-0.007820775149710357	TRUE
HYECmix_Bruderer17	DIA-NN_1.8	CE-LZ_RT	ce_length_charge_biognosys_irt_deeplc_0.25	SAFB1_HUMAN;SAFB2_HUMAN	16.795371388439463	16.585670407332234	16.47860327104174	16.77510174588196	16.559988050095477	16.408210244030407	16.619881688937813	16.58110001333595	H.Sapiens	0.03878167560186441	TRUE
HYECmix_Bruderer17	DIA-NN_1.8	CE-LZ_RT	ce_length_charge_biognosys_irt_deeplc_0.25	CMTR1_HUMAN	14.931930520681215	14.899916399807866	14.963636334487223	14.864926816708106	14.826116751611258	15.098951738454172	14.931827751658767	14.929998435591179	H.Sapiens	0.0018293160675888487	TRUE
HYECmix_Bruderer17	DIA-NN_1.8	CE-LZ_RT	ce_length_charge_biognosys_irt_deeplc_0.25	VAC14_HUMAN	14.733429030002945	14.502354688603305	14.289757176017305	14.68951105712022	14.35065052665977	14.634597962315324	14.508513631541184	14.558253182031772	H.Sapiens	-0.04973955049058709	TRUE
HYECmix_Bruderer17	DIA-NN_1.8	CE-LZ_RT	ce_length_charge_biognosys_irt_deeplc_0.25	ANGT_HUMAN	15.57372986493823	15.510828454399366	15.439981756012841	15.393299062417212	15.418992471683184	15.55152469124713	15.508180025116813	15.454605408449176	H.Sapiens	0.05357461666763719	TRUE
HYECmix_Bruderer17	DIA-NN_1.8	CE-LZ_RT	ce_length_charge_biognosys_irt_deeplc_0.25	TBC9B_HUMAN	15.162301512936212	15.05206432497642	14.915947635183967	15.059915037728594	14.838734958767471	15.01217390017101	15.043437824365533	14.970274632222358	H.Sapiens	0.07316319214317524	TRUE
HYECmix_Bruderer17	DIA-NN_1.8	CE-LZ_RT	ce_length_charge_biognosys_irt_deeplc_0.25	MTMR3_CAEEL	14.642443250576365	14.270202311059023	14.181646096474086	14.45632198142714	14.437439372893715	14.795586270023664	14.364763886036492	14.563115874781506	C.Elegans	-0.19835198874501359	TRUE
HYECmix_Bruderer17	DIA-NN_1.8	CE-LZ_RT	ce_length_charge_biognosys_irt_deeplc_0.25	YIAD_ECOLI	16.238470067518545	16.311251736036308	16.52962443775541	15.826553521305858	15.706484350349848	16.07452952503259	16.359782080436755	15.869189132229433	E.Coli	0.4905929482073219	TRUE
HYECmix_Bruderer17	DIA-NN_1.8	CE-LZ_RT	ce_length_charge_biognosys_irt_deeplc_0.25	RPN1_CAEEL	17.22121896505495	17.043037529664666	17.053762640979052	17.29083928760542	17.14647490216162	17.280656065050877	17.10600637856622	17.23932341827264	C.Elegans	-0.1333170397064194	TRUE
HYECmix_Bruderer17	DIA-NN_1.8	CE-LZ_RT	ce_length_charge_biognosys_irt_deeplc_0.25	RENT1_HUMAN	16.356149171707756	16.25582001877187	16.30145053767287	16.27902834825854	16.159953131131626	16.389868473240263	16.3044732427175	16.276283317543477	H.Sapiens	0.02818992517402208	TRUE
HYECmix_Bruderer17	DIA-NN_1.8	CE-LZ_RT	ce_length_charge_biognosys_irt_deeplc_0.25	PAK4_HUMAN	14.641793503821624	14.784962787208782	14.581653274024191	14.70429207705198	14.44239436070673	13.874863101193625	14.6694698550182	14.340516512984111	H.Sapiens	0.32895334203408844	FALSE
HYECmix_Bruderer17	DIA-NN_1.8	CE-LZ_RT	ce_length_charge_biognosys_irt_deeplc_0.25	YHJJ_ECOLI	16.43631218208346	16.64374124045962	16.54938224813246	16.040011702543193	16.182247884173982	16.186595398445824	16.54314522355851	16.136284995054332	E.Coli	0.40686022850417913	TRUE
HYECmix_Bruderer17	DIA-NN_1.8	CE-LZ_RT	ce_length_charge_biognosys_irt_deeplc_0.25	EIF3A_CAEEL	16.945093095040324	16.804561041025085	16.761483783111675	16.983081380872008	16.921705051364032	16.932086460530357	16.837045973059027	16.9456242975888	C.Elegans	-0.10857832452977334	TRUE
HYECmix_Bruderer17	DIA-NN_1.8	CE-LZ_RT	ce_length_charge_biognosys_irt_deeplc_0.25	LDH_CAEEL	16.968930707278805	16.89370350979921	16.87852053697691	17.076485497009145	16.966252844632436	17.071975015581753	16.913718251351643	17.03823778574111	C.Elegans	-0.12451953438946717	TRUE
HYECmix_Bruderer17	DIA-NN_1.8	CE-LZ_RT	ce_length_charge_biognosys_irt_deeplc_0.25	KI67_HUMAN	15.82628215768378	15.784894078524045	15.767121706521657	15.847277186415013	15.757259877738882	15.721493184260785	15.792765980909827	15.775343416138227	H.Sapiens	0.01742256477159998	TRUE
HYECmix_Bruderer17	DIA-NN_1.8	CE-LZ_RT	ce_length_charge_biognosys_irt_deeplc_0.25	HLDE_ECOLI	16.818142631730424	16.74748522001797	16.718906737471777	16.313423374454516	16.314126281392582	16.186000295492843	16.76151152974006	16.271183317113312	E.Coli	0.4903282126267463	TRUE
HYECmix_Bruderer17	DIA-NN_1.8	CE-LZ_RT	ce_length_charge_biognosys_irt_deeplc_0.25	PMA1_YEAST;PMA2_YEAST	18.2221223675237	18.615902834421156	18.605321594213805	18.5981882293474	18.765942690682095	18.798834452027425	18.481115598719555	18.720988457352306	S.Cerevisiae	-0.23987285863275076	TRUE
HYECmix_Bruderer17	DIA-NN_1.8	CE-LZ_RT	ce_length_charge_biognosys_irt_deeplc_0.25	MRE11_HUMAN	16.526690955430528	16.36506015555486	16.213787359430704	16.42057080962295	16.33704841726749	16.259866586776425	16.36851282347203	16.339161937888957	H.Sapiens	0.029350885583074415	TRUE
HYECmix_Bruderer17	DIA-NN_1.8	CE-LZ_RT	ce_length_charge_biognosys_irt_deeplc_0.25	TRI29_HUMAN	15.729132073408108	15.703071938214162	15.610026335318189	15.747922552312092	15.343270158982378	15.754919165108774	15.680743448980152	15.615370625467747	H.Sapiens	0.06537282351240492	TRUE
HYECmix_Bruderer17	DIA-NN_1.8	CE-LZ_RT	ce_length_charge_biognosys_irt_deeplc_0.25	NUP49_YEAST	NA	NA	14.914201199990115	NA	NA	14.997006512113092	14.914201199990115	14.997006512113092	S.Cerevisiae	-0.08280531212297682	FALSE
HYECmix_Bruderer17	DIA-NN_1.8	CE-LZ_RT	ce_length_charge_biognosys_irt_deeplc_0.25	PRS6B_HUMAN;PRS6B_YEAST	16.73997124366672	16.55265144754514	16.637530069101203	16.616101653133256	16.386684865477722	16.763404290514835	16.643384253437688	16.588730269708606	Mixed	0.054653983729082256	FALSE
HYECmix_Bruderer17	DIA-NN_1.8	CE-LZ_RT	ce_length_charge_biognosys_irt_deeplc_0.25	ACOT1_HUMAN;ACOT2_HUMAN	16.62145229868395	16.595713451857264	16.742058939178435	16.491485906589844	16.521046866651698	16.80002399958259	16.653074896573216	16.604185590941377	H.Sapiens	0.04888930563183891	TRUE
HYECmix_Bruderer17	DIA-NN_1.8	CE-LZ_RT	ce_length_charge_biognosys_irt_deeplc_0.25	CDC12_YEAST	15.250583977606095	15.641582152038154	15.270893174510785	15.549248691851856	15.590016396959498	15.311584503920686	15.387686434718345	15.48361653091068	S.Cerevisiae	-0.09593009619233506	TRUE
HYECmix_Bruderer17	DIA-NN_1.8	CE-LZ_RT	ce_length_charge_biognosys_irt_deeplc_0.25	K2C6A_HUMAN;K2C6C_HUMAN	15.08800560692071	15.157302369780526	NA	15.134881333493738	15.220704093296728	15.162123187338942	15.122653988350617	15.172569538043136	H.Sapiens	-0.049915549692519434	TRUE
HYECmix_Bruderer17	DIA-NN_1.8	CE-LZ_RT	ce_length_charge_biognosys_irt_deeplc_0.25	SEPT9_HUMAN	16.724086999782056	16.541309155951677	16.562320044448512	16.66247602387574	16.5310772718616	16.383119431180525	16.609238733394083	16.52555757563929	H.Sapiens	0.08368115775479268	TRUE
HYECmix_Bruderer17	DIA-NN_1.8	CE-LZ_RT	ce_length_charge_biognosys_irt_deeplc_0.25	SEPT2_HUMAN	16.930243612392147	16.81711974343804	16.83920042164697	16.827325083226466	16.7843070964333	16.8583523694944	16.86218792582572	16.823328183051387	H.Sapiens	0.03885974277433135	TRUE
HYECmix_Bruderer17	DIA-NN_1.8	CE-LZ_RT	ce_length_charge_biognosys_irt_deeplc_0.25	SEPT7_HUMAN	17.085828599444213	17.200260255562462	17.16341851860896	17.09755799473572	17.180983471081444	16.855645483027512	17.149835791205213	17.044728982948225	H.Sapiens	0.1051068082569877	TRUE
HYECmix_Bruderer17	DIA-NN_1.8	CE-LZ_RT	ce_length_charge_biognosys_irt_deeplc_0.25	ERH_HUMAN	17.620190711662858	17.580333651127123	16.743286338905072	17.838309141364718	17.6568283513697	16.7684385892313	17.314603567231686	17.421192027321908	H.Sapiens	-0.10658846009022227	TRUE
HYECmix_Bruderer17	DIA-NN_1.8	CE-LZ_RT	ce_length_charge_biognosys_irt_deeplc_0.25	NUP98_HUMAN	15.75547330777015	15.683927465390402	15.607562156860915	15.731129795390284	15.588710544288066	15.645457987566996	15.682320976673822	15.655099442415116	H.Sapiens	0.02722153425870566	TRUE
HYECmix_Bruderer17	DIA-NN_1.8	CE-LZ_RT	ce_length_charge_biognosys_irt_deeplc_0.25	NUFP2_HUMAN	15.575954274350403	15.49032518094178	15.240685577960756	15.627875765739812	15.275166733336901	14.950741514345161	15.435655011084313	15.284594671140624	H.Sapiens	0.1510603399436885	TRUE
HYECmix_Bruderer17	DIA-NN_1.8	CE-LZ_RT	ce_length_charge_biognosys_irt_deeplc_0.25	TPPP_CAEEL	16.828909876341594	16.681613950031462	16.70208935410242	16.835865650616675	17.025345140938523	16.983687005420887	16.73753772682516	16.948299265658694	C.Elegans	-0.210761538833534	TRUE
HYECmix_Bruderer17	DIA-NN_1.8	CE-LZ_RT	ce_length_charge_biognosys_irt_deeplc_0.25	BRD3_HUMAN	15.45239857669879	15.411922877328173	15.653430111911405	15.376357291143925	15.613440913942076	15.631168626287703	15.505917188646123	15.540322277124568	H.Sapiens	-0.03440508847844548	TRUE
HYECmix_Bruderer17	DIA-NN_1.8	CE-LZ_RT	ce_length_charge_biognosys_irt_deeplc_0.25	DJC13_HUMAN	15.052587770584125	15.039518030249639	14.922502773423279	15.032282920380514	14.874863921227952	15.074540872810886	15.004869524752348	14.99389590480645	H.Sapiens	0.010973619945897184	TRUE
HYECmix_Bruderer17	DIA-NN_1.8	CE-LZ_RT	ce_length_charge_biognosys_irt_deeplc_0.25	YCFI_YEAST	15.121309334826064	15.351667115125785	14.76422490408842	15.258628913059981	15.341775609920566	15.285855459051035	15.079067118013423	15.295419994010528	S.Cerevisiae	-0.21635287599710473	TRUE
HYECmix_Bruderer17	DIA-NN_1.8	CE-LZ_RT	ce_length_charge_biognosys_irt_deeplc_0.25	UBC18_CAEEL	16.148088746216605	16.0279846087078	15.857007799384526	16.193102557969958	16.003339413089435	15.903285411576272	16.01102705143631	16.033242460878554	C.Elegans	-0.022215409442242873	TRUE
HYECmix_Bruderer17	DIA-NN_1.8	CE-LZ_RT	ce_length_charge_biognosys_irt_deeplc_0.25	LEG8_HUMAN	NA	15.987888221495092	NA	15.620154975985889	16.01725785968425	NA	15.987888221495092	15.81870641783507	H.Sapiens	0.1691818036600221	FALSE
HYECmix_Bruderer17	DIA-NN_1.8	CE-LZ_RT	ce_length_charge_biognosys_irt_deeplc_0.25	GALU_ECOLI	16.90090262254144	16.874618859823013	16.906790308126492	16.359816546702692	16.253204128416815	16.59576034331428	16.89410393016365	16.402927006144594	E.Coli	0.49117692401905444	TRUE
HYECmix_Bruderer17	DIA-NN_1.8	CE-LZ_RT	ce_length_charge_biognosys_irt_deeplc_0.25	TPIS_YEAST	19.7426798067396	20.075280368406812	20.04704953999418	20.085773193252972	20.0713820444697	20.44790232043499	19.955003238380197	20.201685852719223	S.Cerevisiae	-0.24668261433902572	TRUE
HYECmix_Bruderer17	DIA-NN_1.8	CE-LZ_RT	ce_length_charge_biognosys_irt_deeplc_0.25	ANFY1_HUMAN	15.458118504507798	15.359520770176877	15.348145524546396	15.482403708693374	15.421064700282784	15.368188608131234	15.388594933077023	15.423885672369131	H.Sapiens	-0.03529073929210824	TRUE
HYECmix_Bruderer17	DIA-NN_1.8	CE-LZ_RT	ce_length_charge_biognosys_irt_deeplc_0.25	FLGH_ECOLI	16.882968453448154	16.87236652393521	16.701261913008285	16.167819105371297	16.15433843826711	16.287613316229262	16.81886563013055	16.203256953289223	E.Coli	0.615608676841326	TRUE
HYECmix_Bruderer17	DIA-NN_1.8	CE-LZ_RT	ce_length_charge_biognosys_irt_deeplc_0.25	GMPR_CAEEL	16.976377163318492	16.929072967931763	16.95148220640743	17.081478199406085	17.13770205708223	17.063839598458085	16.95231077921923	17.0943399516488	C.Elegans	-0.14202917242957014	TRUE
HYECmix_Bruderer17	DIA-NN_1.8	CE-LZ_RT	ce_length_charge_biognosys_irt_deeplc_0.25	GCSP_YEAST	15.475259330293646	15.71482916407682	15.46797006935721	15.710330457305286	15.631243699162265	15.911475930843496	15.552686187909226	15.75101669577035	S.Cerevisiae	-0.19833050786112416	TRUE
HYECmix_Bruderer17	DIA-NN_1.8	CE-LZ_RT	ce_length_charge_biognosys_irt_deeplc_0.25	TLK1_CAEEL	NA	16.118840340205068	NA	14.911267465438081	14.617913480740013	13.509534674920628	16.118840340205068	14.34623854036624	C.Elegans	1.772601799838828	FALSE
HYECmix_Bruderer17	DIA-NN_1.8	CE-LZ_RT	ce_length_charge_biognosys_irt_deeplc_0.25	AT2B1_HUMAN;AT2B2_HUMAN;AT2B4_HUMAN	16.855116669801756	16.81180795945508	16.768388073109627	16.91039164614277	16.858143660524856	16.853491300596954	16.811770900788822	16.874008869088193	H.Sapiens	-0.062237968299371005	TRUE
HYECmix_Bruderer17	DIA-NN_1.8	CE-LZ_RT	ce_length_charge_biognosys_irt_deeplc_0.25	SSRP1_HUMAN	17.297168125817407	17.09888227944914	17.185875166854903	17.174667207440336	17.05416179352262	17.257620215446803	17.19397519070715	17.162149738803254	H.Sapiens	0.031825451903895186	TRUE
HYECmix_Bruderer17	DIA-NN_1.8	CE-LZ_RT	ce_length_charge_biognosys_irt_deeplc_0.25	PLPL6_HUMAN	15.363581752868642	15.256578413119737	15.501074924967924	15.158752758068179	15.142382552904714	15.63757168954682	15.373745030318767	15.312902333506571	H.Sapiens	0.06084269681219645	TRUE
HYECmix_Bruderer17	DIA-NN_1.8	CE-LZ_RT	ce_length_charge_biognosys_irt_deeplc_0.25	TPS2_CAEEL	15.685347061881451	15.459073325327426	15.195995584514904	15.704640420484429	15.615420170256737	15.604587523762335	15.446805323907927	15.641549371501167	C.Elegans	-0.1947440475932396	TRUE
HYECmix_Bruderer17	DIA-NN_1.8	CE-LZ_RT	ce_length_charge_biognosys_irt_deeplc_0.25	NICA_HUMAN	16.209028066073625	16.030374060200657	16.03705200431236	16.102201844403098	15.788643580917231	16.104170586288383	16.092151376862216	15.998338670536237	H.Sapiens	0.09381270632597882	TRUE
HYECmix_Bruderer17	DIA-NN_1.8	CE-LZ_RT	ce_length_charge_biognosys_irt_deeplc_0.25	UBP36_HUMAN	14.702913714064136	14.645402828232156	15.004419736600958	14.54662072886943	14.538318367174549	14.364019623686447	14.784245426299083	14.482986239910142	H.Sapiens	0.30125918638894156	FALSE
HYECmix_Bruderer17	DIA-NN_1.8	CE-LZ_RT	ce_length_charge_biognosys_irt_deeplc_0.25	FPPS_YEAST	17.502860478157483	17.912223044116146	17.87828958796222	17.894587258674157	18.010138688963195	18.0844245683694	17.76445770341195	17.996383505335583	S.Cerevisiae	-0.23192580192363366	TRUE
HYECmix_Bruderer17	DIA-NN_1.8	CE-LZ_RT	ce_length_charge_biognosys_irt_deeplc_0.25	CATA_HUMAN	18.057791103957268	17.907722369362926	17.9622141292812	17.95071167424654	17.783286755396553	17.922964370341084	17.975909200867132	17.885654266661394	H.Sapiens	0.09025493420573838	TRUE
HYECmix_Bruderer17	DIA-NN_1.8	CE-LZ_RT	ce_length_charge_biognosys_irt_deeplc_0.25	TRUD_ECOLI	16.25871426565832	16.263807671391323	16.30154528370396	15.834326348011011	15.644496094349016	15.890916826219813	16.274689073584533	15.789913089526614	E.Coli	0.48477598405791866	TRUE
HYECmix_Bruderer17	DIA-NN_1.8	CE-LZ_RT	ce_length_charge_biognosys_irt_deeplc_0.25	CPNA1_CAEEL	15.599534816061567	15.297224108410806	15.095652957379677	15.461419680799098	15.357902277616574	15.43761176732263	15.33080396061735	15.418977908579434	C.Elegans	-0.08817394796208333	TRUE
HYECmix_Bruderer17	DIA-NN_1.8	CE-LZ_RT	ce_length_charge_biognosys_irt_deeplc_0.25	HFLX_ECOLI	15.775653244968352	15.746728360239974	15.587547212134972	15.198366967218336	15.155341237146235	15.307719963469532	15.703309605781099	15.220476055944701	E.Coli	0.48283354983639803	TRUE
HYECmix_Bruderer17	DIA-NN_1.8	CE-LZ_RT	ce_length_charge_biognosys_irt_deeplc_0.25	TIF1B_HUMAN	17.88969236265058	17.773756466536483	17.735362331680527	17.84489671648081	17.70069670597001	17.766042150370474	17.7996037202892	17.77054519094043	H.Sapiens	0.029058529348766626	TRUE
HYECmix_Bruderer17	DIA-NN_1.8	CE-LZ_RT	ce_length_charge_biognosys_irt_deeplc_0.25	ARMT1_YEAST	16.034896476437883	16.35379625411792	16.181977085240213	16.4093020984733	16.401349149112413	16.496142757477138	16.190223271932005	16.435598001687616	S.Cerevisiae	-0.2453747297556106	TRUE
HYECmix_Bruderer17	DIA-NN_1.8	CE-LZ_RT	ce_length_charge_biognosys_irt_deeplc_0.25	PTRA_ECOLI	14.519749217974724	14.117057308143973	14.265869061968896	13.742952868805727	NA	14.940666374982122	14.300891862695865	14.341809621893924	E.Coli	-0.0409177591980594	FALSE
HYECmix_Bruderer17	DIA-NN_1.8	CE-LZ_RT	ce_length_charge_biognosys_irt_deeplc_0.25	HMP1_CAEEL	14.707940866760401	14.56999265014485	14.576972201908296	14.838703018161448	14.552492056333017	14.86313999177054	14.618301906271181	14.751445022088335	C.Elegans	-0.13314311581715366	TRUE
HYECmix_Bruderer17	DIA-NN_1.8	CE-LZ_RT	ce_length_charge_biognosys_irt_deeplc_0.25	SCP1_YEAST	15.379567177163215	15.843352709322534	15.882769085142076	15.944554611113794	15.975864970292369	16.27815433057228	15.701896323875943	16.066191303992817	S.Cerevisiae	-0.364294980116874	TRUE
HYECmix_Bruderer17	DIA-NN_1.8	CE-LZ_RT	ce_length_charge_biognosys_irt_deeplc_0.25	ESRP2_HUMAN	15.852278061800204	15.847785173363121	15.73787846717468	15.858448985882495	15.686962519099524	15.563599018960353	15.812647234112669	15.70300350798079	H.Sapiens	0.10964372613187834	TRUE
HYECmix_Bruderer17	DIA-NN_1.8	CE-LZ_RT	ce_length_charge_biognosys_irt_deeplc_0.25	PRMA_ECOLI	16.091080583265295	16.023042286213755	16.017420018730306	15.554538136296832	15.504521639021272	15.81681358051465	16.043847629403118	15.625291118610917	E.Coli	0.41855651079220024	TRUE
HYECmix_Bruderer17	DIA-NN_1.8	CE-LZ_RT	ce_length_charge_biognosys_irt_deeplc_0.25	S27A5_HUMAN	16.346444324853607	16.23376922145159	16.257298549774173	16.197147531495506	16.018455386905558	16.172867648735803	16.27917069869312	16.129490189045622	H.Sapiens	0.14968050964749935	TRUE
HYECmix_Bruderer17	DIA-NN_1.8	CE-LZ_RT	ce_length_charge_biognosys_irt_deeplc_0.25	UD2B7_HUMAN	16.903645909293928	16.72817228209763	16.698731453756313	16.790915360165897	16.673910440122093	16.89988568806604	16.776849881715957	16.788237162784675	H.Sapiens	-0.01138728106871767	TRUE
HYECmix_Bruderer17	DIA-NN_1.8	CE-LZ_RT	ce_length_charge_biognosys_irt_deeplc_0.25	NCBP2_CAEEL	16.459820275105326	16.41128456889984	15.991570859408945	16.479347117436664	16.56141518216165	16.33647100489482	16.287558567804705	16.459077768164377	C.Elegans	-0.17151920035967194	TRUE
HYECmix_Bruderer17	DIA-NN_1.8	CE-LZ_RT	ce_length_charge_biognosys_irt_deeplc_0.25	ASNS1_YEAST;ASNS2_YEAST	17.230908700029502	17.595960684727256	17.40819316178027	17.678136703922416	17.637738487264453	17.703360397477116	17.411687515512345	17.67307852955466	S.Cerevisiae	-0.26139101404231724	TRUE
HYECmix_Bruderer17	DIA-NN_1.8	CE-LZ_RT	ce_length_charge_biognosys_irt_deeplc_0.25	ASNS2_YEAST	16.264336884460334	16.774316169769072	16.750037453007298	16.745843949052997	16.8613807981947	16.852588992484925	16.5962301690789	16.819937913244207	S.Cerevisiae	-0.22370774416530637	TRUE
HYECmix_Bruderer17	DIA-NN_1.8	CE-LZ_RT	ce_length_charge_biognosys_irt_deeplc_0.25	ASNS_HUMAN	16.72859491657621	16.48206292441953	16.6605414132586	16.61929382756383	16.4181236602508	16.75056407870617	16.623733084751446	16.595993855506933	H.Sapiens	0.027739229244513552	TRUE
HYECmix_Bruderer17	DIA-NN_1.8	CE-LZ_RT	ce_length_charge_biognosys_irt_deeplc_0.25	QOR2_ECOLI	16.090587976558467	16.29121415669047	16.294737915101116	15.779591872404133	15.584892735410216	15.935836520700374	16.22551334945002	15.766773709504907	E.Coli	0.4587396399451116	TRUE
HYECmix_Bruderer17	DIA-NN_1.8	CE-LZ_RT	ce_length_charge_biognosys_irt_deeplc_0.25	NDK_ECOLI	18.222149150798867	18.24702209927916	18.32501564603697	17.794525953268298	17.679729121314082	18.099832918832092	18.264728965371667	17.85802933113816	E.Coli	0.4066996342335081	TRUE
HYECmix_Bruderer17	DIA-NN_1.8	CE-LZ_RT	ce_length_charge_biognosys_irt_deeplc_0.25	IFC2_CAEEL	18.003483444732804	17.851312072609563	17.687956680729567	18.08039483751111	17.93765002033005	17.886560960331334	17.847584066023977	17.96820193939083	C.Elegans	-0.1206178733668537	TRUE
HYECmix_Bruderer17	DIA-NN_1.8	CE-LZ_RT	ce_length_charge_biognosys_irt_deeplc_0.25	LC7L2_HUMAN;LUC7L_HUMAN	17.0575794914035	16.824709992818974	16.69237761315042	16.932294565273587	16.68650131679051	16.566650227275797	16.858222365790965	16.728482036446632	H.Sapiens	0.1297403293443331	TRUE
HYECmix_Bruderer17	DIA-NN_1.8	CE-LZ_RT	ce_length_charge_biognosys_irt_deeplc_0.25	KNTC1_CAEEL	15.154195610516224	15.093323483202056	15.172700688468582	15.140806601195214	15.0501528608692	15.401391210836096	15.140073260728954	15.19745022430017	C.Elegans	-0.057376963571215356	TRUE
HYECmix_Bruderer17	DIA-NN_1.8	CE-LZ_RT	ce_length_charge_biognosys_irt_deeplc_0.25	BPL1_HUMAN	15.503178835244134	15.452395317792622	15.548622185316678	15.166167243049582	15.361084823986504	14.721849904735471	15.501398779451144	15.083033990590518	H.Sapiens	0.4183647888606252	FALSE
HYECmix_Bruderer17	DIA-NN_1.8	CE-LZ_RT	ce_length_charge_biognosys_irt_deeplc_0.25	UBXN1_CAEEL	15.622167947992965	15.648315482751318	15.244846067962532	15.750368313438324	15.600360344774277	15.720229962983938	15.505109832902273	15.690319540398846	C.Elegans	-0.18520970749657373	TRUE
HYECmix_Bruderer17	DIA-NN_1.8	CE-LZ_RT	ce_length_charge_biognosys_irt_deeplc_0.25	GCSP_ECOLI	17.227932451039507	17.23847237149459	17.32161869926198	16.782060545663537	16.75387224183548	16.873932008226852	17.26267450726536	16.803288265241957	E.Coli	0.4593862420234025	TRUE
HYECmix_Bruderer17	DIA-NN_1.8	CE-LZ_RT	ce_length_charge_biognosys_irt_deeplc_0.25	NPA1P_HUMAN	15.07323321051988	14.833713436924388	15.057376534534573	14.899011233098642	14.761169815992016	15.049107176237838	14.98810772732628	14.903096075109499	H.Sapiens	0.08501165221678164	TRUE
HYECmix_Bruderer17	DIA-NN_1.8	CE-LZ_RT	ce_length_charge_biognosys_irt_deeplc_0.25	SMCE1_HUMAN	16.565728415525697	16.517935394077973	16.386342058009017	16.57970514160286	16.475921636374363	16.498691273207157	16.490001955870895	16.51810601706146	H.Sapiens	-0.028104061190564522	TRUE
HYECmix_Bruderer17	DIA-NN_1.8	CE-LZ_RT	ce_length_charge_biognosys_irt_deeplc_0.25	UBP30_HUMAN	14.20006270741682	NA	17.38172560634024	NA	NA	NA	15.79089415687853	NA	H.Sapiens	NA	FALSE
HYECmix_Bruderer17	DIA-NN_1.8	CE-LZ_RT	ce_length_charge_biognosys_irt_deeplc_0.25	ODP2_ECOLI	19.64999731917417	19.65458971415326	19.642955732521017	19.175623577902208	19.052236032651663	19.162867474316798	19.649180921949483	19.130242361623555	E.Coli	0.5189385603259282	TRUE
HYECmix_Bruderer17	DIA-NN_1.8	CE-LZ_RT	ce_length_charge_biognosys_irt_deeplc_0.25	TIM8A_HUMAN	17.29473754083764	17.0362161472864	17.066783037163656	17.103074553504054	17.019683916983894	17.032789438456984	17.13257890842923	17.051849302981644	H.Sapiens	0.080729605447587	TRUE
HYECmix_Bruderer17	DIA-NN_1.8	CE-LZ_RT	ce_length_charge_biognosys_irt_deeplc_0.25	ITPK1_HUMAN	15.721293390057502	15.512881762003527	15.776043732906405	15.55333036184321	15.762698284571075	15.743978106758629	15.670072961655812	15.686668917724305	H.Sapiens	-0.016595956068492512	TRUE
HYECmix_Bruderer17	DIA-NN_1.8	CE-LZ_RT	ce_length_charge_biognosys_irt_deeplc_0.25	SYT_ECOLI	16.423436551859027	16.275372471237205	16.170180887161766	15.972835803005395	15.798062201143207	15.757882872735186	16.28966330341933	15.842926958961263	E.Coli	0.44673634445806876	TRUE
HYECmix_Bruderer17	DIA-NN_1.8	CE-LZ_RT	ce_length_charge_biognosys_irt_deeplc_0.25	RBM26_HUMAN	16.008483599106263	15.766898813278765	15.692071628606577	15.983321742324701	15.765843444438671	15.826481623696012	15.822484680330534	15.858548936819794	H.Sapiens	-0.036064256489259705	TRUE
HYECmix_Bruderer17	DIA-NN_1.8	CE-LZ_RT	ce_length_charge_biognosys_irt_deeplc_0.25	EPIPL_HUMAN	15.86364649462786	15.781601193237139	15.75295674701885	15.818248299422045	15.728515120156091	15.844001200011308	15.799401478294616	15.796921539863147	H.Sapiens	0.0024799384314686534	TRUE
HYECmix_Bruderer17	DIA-NN_1.8	CE-LZ_RT	ce_length_charge_biognosys_irt_deeplc_0.25	K2C7_HUMAN	18.981240340705952	18.847814392786457	18.843502160368885	18.93997943044766	18.750593684036154	18.849215928094317	18.890852297953764	18.846596347526045	H.Sapiens	0.04425595042771846	TRUE
HYECmix_Bruderer17	DIA-NN_1.8	CE-LZ_RT	ce_length_charge_biognosys_irt_deeplc_0.25	MACIR_HUMAN	NA	16.53133064945749	NA	NA	16.086387203089497	NA	16.53133064945749	16.086387203089497	H.Sapiens	0.44494344636799354	FALSE
HYECmix_Bruderer17	DIA-NN_1.8	CE-LZ_RT	ce_length_charge_biognosys_irt_deeplc_0.25	BL1S4_HUMAN	15.274354036233738	15.24932553940357	14.6157430120775	15.02182829133805	14.989279231725954	14.879589339785218	15.046474195904937	14.96356562094974	H.Sapiens	0.0829085749551961	TRUE
HYECmix_Bruderer17	DIA-NN_1.8	CE-LZ_RT	ce_length_charge_biognosys_irt_deeplc_0.25	YFCZ_ECOLI	17.737942337868546	17.792161939655568	17.50013722130671	17.329334514527183	17.099156902150806	17.172531071082517	17.67674716627694	17.200340829253502	E.Coli	0.4764063370234375	TRUE
HYECmix_Bruderer17	DIA-NN_1.8	CE-LZ_RT	ce_length_charge_biognosys_irt_deeplc_0.25	AKA12_HUMAN	15.39857441412683	15.31620531603376	15.49499508349255	15.346788285807548	15.302548483818738	15.423643328373716	15.403258271217712	15.357660032666667	H.Sapiens	0.04559823855104561	TRUE
HYECmix_Bruderer17	DIA-NN_1.8	CE-LZ_RT	ce_length_charge_biognosys_irt_deeplc_0.25	DDX24_HUMAN	15.451022299822057	15.396941316351288	15.234737303553086	15.436888056691867	15.32706477260919	15.136041827157895	15.360900306575477	15.29999821881965	H.Sapiens	0.06090208775582617	TRUE
HYECmix_Bruderer17	DIA-NN_1.8	CE-LZ_RT	ce_length_charge_biognosys_irt_deeplc_0.25	LSP1_YEAST;PIL1_YEAST	19.261052884455424	19.750216533984567	20.053220375003246	19.49415322724279	20.05563877096004	20.679423855472937	19.68816326448108	20.07640528455859	S.Cerevisiae	-0.3882420200775094	TRUE
HYECmix_Bruderer17	DIA-NN_1.8	CE-LZ_RT	ce_length_charge_biognosys_irt_deeplc_0.25	K2C1_HUMAN	17.959021583294177	17.99812874865152	17.847118938356225	17.75131526233191	17.65532977370252	17.518841544602076	17.934756423433974	17.64182886021217	H.Sapiens	0.2929275632218058	FALSE
HYECmix_Bruderer17	DIA-NN_1.8	CE-LZ_RT	ce_length_charge_biognosys_irt_deeplc_0.25	K2C8_HUMAN	20.108153596876083	19.987140260977526	19.86596097611344	20.04499882852599	19.893462616372197	19.88230296726419	19.98708494465568	19.940254804054128	H.Sapiens	0.04683014060155344	TRUE
HYECmix_Bruderer17	DIA-NN_1.8	CE-LZ_RT	ce_length_charge_biognosys_irt_deeplc_0.25	PAPS2_HUMAN	15.618453401074287	15.524040522709232	15.64959351484075	15.649947583925604	15.48907009770276	15.446498107065684	15.597362479541424	15.528505262898015	H.Sapiens	0.06885721664340849	TRUE
HYECmix_Bruderer17	DIA-NN_1.8	CE-LZ_RT	ce_length_charge_biognosys_irt_deeplc_0.25	CHDH_HUMAN	16.095280502933893	15.864652120011602	15.944297497010494	15.800774592798536	15.80448654009594	15.903478392530184	15.968076706651996	15.836246508474886	H.Sapiens	0.13183019817710928	TRUE
HYECmix_Bruderer17	DIA-NN_1.8	CE-LZ_RT	ce_length_charge_biognosys_irt_deeplc_0.25	MOAC_ECOLI	15.273242069948218	15.222149281263512	15.605041054908174	14.707377715774742	14.92130878056489	14.95197302346907	15.366810802039968	14.860219839936235	E.Coli	0.5065909621037328	TRUE
HYECmix_Bruderer17	DIA-NN_1.8	CE-LZ_RT	ce_length_charge_biognosys_irt_deeplc_0.25	ODO1_CAEEL	17.4584632748194	17.346461786304417	17.220427139666583	17.520850900369354	17.41455288032341	17.32946149143385	17.341784066930135	17.421621757375537	C.Elegans	-0.07983769044540168	TRUE
HYECmix_Bruderer17	DIA-NN_1.8	CE-LZ_RT	ce_length_charge_biognosys_irt_deeplc_0.25	ARPC4_YEAST	16.637719307875713	17.238242451863442	17.303805087539452	17.159738584832954	17.48361852389434	17.248966334263905	17.059922282426204	17.297441147663733	S.Cerevisiae	-0.2375188652375293	TRUE
HYECmix_Bruderer17	DIA-NN_1.8	CE-LZ_RT	ce_length_charge_biognosys_irt_deeplc_0.25	CTR9_CAEEL	15.844947197756222	15.847067950920653	15.39012966913963	15.932524043607245	15.955945778337007	15.450028316122518	15.694048272605501	15.77949937935559	C.Elegans	-0.08545110675008871	TRUE
HYECmix_Bruderer17	DIA-NN_1.8	CE-LZ_RT	ce_length_charge_biognosys_irt_deeplc_0.25	RS10_HUMAN	18.13725304553654	17.97499431398997	17.769553388336476	18.158765357000256	17.841782842659946	17.99543055913847	17.960600249287662	17.998659586266225	H.Sapiens	-0.0380593369785629	TRUE
HYECmix_Bruderer17	DIA-NN_1.8	CE-LZ_RT	ce_length_charge_biognosys_irt_deeplc_0.25	KPYK1_ECOLI	18.23530022088979	18.229794082589386	18.05619912544229	17.805383316843887	17.634313227964505	17.763321547862205	18.173764476307156	17.734339364223533	E.Coli	0.43942511208362234	TRUE
HYECmix_Bruderer17	DIA-NN_1.8	CE-LZ_RT	ce_length_charge_biognosys_irt_deeplc_0.25	ASML_HUMAN	14.754616578304367	14.718134740183446	15.072910157869128	14.597264249729012	14.611014319274075	14.440619638273128	14.848553825452314	14.549632735758738	H.Sapiens	0.2989210896935752	FALSE
HYECmix_Bruderer17	DIA-NN_1.8	CE-LZ_RT	ce_length_charge_biognosys_irt_deeplc_0.25	PXMP2_HUMAN	16.88254318052145	16.685650456573367	16.735251008932384	16.754652297041417	16.480390393669765	16.651786851364367	16.767814882009066	16.62894318069185	H.Sapiens	0.1388717013172176	TRUE
HYECmix_Bruderer17	DIA-NN_1.8	CE-LZ_RT	ce_length_charge_biognosys_irt_deeplc_0.25	FLNA_HUMAN	17.723775021970493	17.644442547583353	17.622434211649992	17.686851763638447	17.57569868852449	17.616320271048295	17.663550593734612	17.62629024107041	H.Sapiens	0.03726035266420169	TRUE
HYECmix_Bruderer17	DIA-NN_1.8	CE-LZ_RT	ce_length_charge_biognosys_irt_deeplc_0.25	VATG_YEAST	16.025920950572303	16.555692564981577	16.420505595812138	16.654493003426566	16.59482420873403	16.40440918651773	16.334039703788672	16.551242132892774	S.Cerevisiae	-0.21720242910410192	TRUE
HYECmix_Bruderer17	DIA-NN_1.8	CE-LZ_RT	ce_length_charge_biognosys_irt_deeplc_0.25	TBC15_HUMAN	16.138384900073575	16.050340101677634	16.038392487553434	16.08529943388532	16.04068383583044	16.134101858859502	16.075705829768214	16.08669504285842	H.Sapiens	-0.010989213090205396	TRUE
HYECmix_Bruderer17	DIA-NN_1.8	CE-LZ_RT	ce_length_charge_biognosys_irt_deeplc_0.25	LIPA_ECOLI	17.675268078136934	17.587063028589174	17.420047230809452	17.11929208627013	16.96612168735176	16.97625579389182	17.56079277917852	17.02055652250457	E.Coli	0.5402362566739498	TRUE
HYECmix_Bruderer17	DIA-NN_1.8	CE-LZ_RT	ce_length_charge_biognosys_irt_deeplc_0.25	ARMC1_HUMAN	15.57430825180582	15.762676662036261	15.46177157335713	15.781458541591055	15.69723775204455	15.619798729762724	15.59958549573307	15.699498341132777	H.Sapiens	-0.09991284539970735	TRUE
HYECmix_Bruderer17	DIA-NN_1.8	CE-LZ_RT	ce_length_charge_biognosys_irt_deeplc_0.25	RA51C_HUMAN	14.95259273888635	14.385334941065091	13.92052272641818	14.587904926690431	14.378715462969062	14.411276478663792	14.419483468789874	14.459298956107762	H.Sapiens	-0.0398154873178882	TRUE
HYECmix_Bruderer17	DIA-NN_1.8	CE-LZ_RT	ce_length_charge_biognosys_irt_deeplc_0.25	RL16B_YEAST	18.63533595831252	18.832335188250006	18.877582125150596	18.91354883776827	18.964363470957164	18.99847562816236	18.781751090571042	18.9587959789626	S.Cerevisiae	-0.1770448883915563	TRUE
HYECmix_Bruderer17	DIA-NN_1.8	CE-LZ_RT	ce_length_charge_biognosys_irt_deeplc_0.25	DTD_ECOLI	15.997988513750704	16.180509855805525	15.973804152195298	15.46967435030245	15.159580543414856	15.399348646931161	16.05076750725051	15.342867846882822	E.Coli	0.707899660367687	FALSE
HYECmix_Bruderer17	DIA-NN_1.8	CE-LZ_RT	ce_length_charge_biognosys_irt_deeplc_0.25	SPAS2_HUMAN	15.47762587932378	15.603697342165443	15.450200733072128	15.45114812771034	15.520644042207477	15.251068583300027	15.510507984853783	15.407620251072615	H.Sapiens	0.10288773378116822	TRUE
HYECmix_Bruderer17	DIA-NN_1.8	CE-LZ_RT	ce_length_charge_biognosys_irt_deeplc_0.25	ABP1_YEAST	16.457399106048715	16.977959259117444	17.021724675225915	16.948877502901112	17.0668409777104	17.14075079772936	16.81902768013069	17.052156426113623	S.Cerevisiae	-0.2331287459829312	TRUE
HYECmix_Bruderer17	DIA-NN_1.8	CE-LZ_RT	ce_length_charge_biognosys_irt_deeplc_0.25	ITIH4_HUMAN	16.387096284895122	16.110817195430545	16.04088423072294	16.210290707320713	16.171962116404313	15.915962312160687	16.179599237016202	16.09940504529524	H.Sapiens	0.0801941917209632	TRUE
HYECmix_Bruderer17	DIA-NN_1.8	CE-LZ_RT	ce_length_charge_biognosys_irt_deeplc_0.25	AR6P4_HUMAN	15.793312057037808	15.816678074447811	15.505523503120997	15.642259327922892	15.534644909600773	15.515275875763308	15.70517121153554	15.564060037762324	H.Sapiens	0.14111117377321492	TRUE
HYECmix_Bruderer17	DIA-NN_1.8	CE-LZ_RT	ce_length_charge_biognosys_irt_deeplc_0.25	ATPF_ECOLI	16.874530615275113	17.046003093528793	16.724444017907977	16.684531400490417	16.48719970053409	16.07470723795886	16.881659242237294	16.41547944632779	E.Coli	0.466179795909504	TRUE
HYECmix_Bruderer17	DIA-NN_1.8	CE-LZ_RT	ce_length_charge_biognosys_irt_deeplc_0.25	FKBP4_HUMAN	17.8293130361541	17.720700946883476	17.70984648359086	17.797801478197012	17.682197009050174	17.766609440961492	17.75328682220948	17.74886930940289	H.Sapiens	0.004417512806586643	TRUE
HYECmix_Bruderer17	DIA-NN_1.8	CE-LZ_RT	ce_length_charge_biognosys_irt_deeplc_0.25	RLPA_ECOLI	15.598667879639892	15.585974643477005	15.809320004761735	14.936599887682107	15.160277319423479	15.446833033725238	15.664654175959544	15.181236746943608	E.Coli	0.48341742901593676	TRUE
HYECmix_Bruderer17	DIA-NN_1.8	CE-LZ_RT	ce_length_charge_biognosys_irt_deeplc_0.25	KI13B_HUMAN	15.362919720898873	15.318616939387478	15.163599896080488	15.35783849091467	15.064099390086861	15.250317684393057	15.281712185455612	15.224085188464862	H.Sapiens	0.057626996990750357	TRUE
HYECmix_Bruderer17	DIA-NN_1.8	CE-LZ_RT	ce_length_charge_biognosys_irt_deeplc_0.25	SNP29_HUMAN	15.913251703038156	15.89302351109264	15.749099931268091	15.862273488547629	15.878498002602022	15.949757969241507	15.851791715132963	15.896843153463719	H.Sapiens	-0.045051438330755644	TRUE
HYECmix_Bruderer17	DIA-NN_1.8	CE-LZ_RT	ce_length_charge_biognosys_irt_deeplc_0.25	KPYK2_ECOLI	17.126144689655465	17.136827701765466	17.203881777597857	16.694077710820114	16.63978715822862	16.824397979889078	17.155618056339595	16.719420949645937	E.Coli	0.4361971066936583	TRUE
HYECmix_Bruderer17	DIA-NN_1.8	CE-LZ_RT	ce_length_charge_biognosys_irt_deeplc_0.25	PURA_ECOLI	18.07456229754919	17.964626713058657	18.057719612516042	17.62313645195658	17.496050790818057	17.64749036651658	18.03230287437463	17.588892536430404	E.Coli	0.4434103379442256	TRUE
HYECmix_Bruderer17	DIA-NN_1.8	CE-LZ_RT	ce_length_charge_biognosys_irt_deeplc_0.25	MCM6_HUMAN	17.36784454360211	17.169903973633215	17.06181974430158	17.269098939019152	17.126606033941805	17.15463440995347	17.19985608717897	17.183446460971474	H.Sapiens	0.0164096262074942	TRUE
HYECmix_Bruderer17	DIA-NN_1.8	CE-LZ_RT	ce_length_charge_biognosys_irt_deeplc_0.25	3HIDH_CAEEL	18.000323232547416	17.72488785167305	17.777020839600887	17.975955319079056	17.814083247524916	17.99214937127977	17.83407730794045	17.92739597929458	C.Elegans	-0.09331867135412963	TRUE
HYECmix_Bruderer17	DIA-NN_1.8	CE-LZ_RT	ce_length_charge_biognosys_irt_deeplc_0.25	MURE_ECOLI	16.51106701566632	16.566034624438828	16.34303223150948	15.993091122627673	15.897236151520206	15.908806459473494	16.473377957204875	15.93304457787379	E.Coli	0.5403333793310843	TRUE
HYECmix_Bruderer17	DIA-NN_1.8	CE-LZ_RT	ce_length_charge_biognosys_irt_deeplc_0.25	HNRL1_HUMAN	16.54392283146671	16.526556482547974	16.429201110778763	16.5587263992952	16.529595185501723	16.496183162704966	16.49989347493115	16.528168249167297	H.Sapiens	-0.02827477423614866	TRUE
HYECmix_Bruderer17	DIA-NN_1.8	CE-LZ_RT	ce_length_charge_biognosys_irt_deeplc_0.25	NID1_HUMAN	15.577857194479657	15.640576795086591	15.468865120466456	15.478282215794012	15.48243573332489	15.114061752326208	15.562433036677568	15.358259900481704	H.Sapiens	0.2041731361958643	TRUE
HYECmix_Bruderer17	DIA-NN_1.8	CE-LZ_RT	ce_length_charge_biognosys_irt_deeplc_0.25	TTPA_HUMAN	15.823054035059156	15.903290529584318	15.655919396316625	15.437939727890036	15.665744212334225	15.480173940730197	15.7940879869867	15.527952626984819	H.Sapiens	0.266135360001881	FALSE
HYECmix_Bruderer17	DIA-NN_1.8	CE-LZ_RT	ce_length_charge_biognosys_irt_deeplc_0.25	T2FB_HUMAN	15.302198104462207	15.333884409203698	15.243265661118567	15.368516281974978	15.0915239162836	15.239191921281833	15.293116058261491	15.233077373180137	H.Sapiens	0.060038685081353904	TRUE
HYECmix_Bruderer17	DIA-NN_1.8	CE-LZ_RT	ce_length_charge_biognosys_irt_deeplc_0.25	MAOX_HUMAN	15.673656253361663	15.537618627009403	15.513687924071766	15.681080167164913	15.635327512485777	15.478251970071826	15.574987601480943	15.598219883240839	H.Sapiens	-0.023232281759895557	TRUE
[truncated: 263,138+ more rows]
